# Supplementary material for: Integration of transcription regulation and functional genomic data reveals lncRNA SNHG6’s role in hematopoietic differentiation and leukemia
Source: J Biomed Sci. 2024 Feb 28;31:27. doi: 10.1186/s12929-024-01015-8 (PMC10900714; doi:10.1186/s12929-024-01015-8)
Supplement: Supplementary file 2 — Additional file 2: Table S1. Features included in the machine learning algorithm. [file 12929_2024_1015_MOESM2_ESM.csv]

Table S1: Features included in the machine learning algorithm.
Cell	Gene	Is antisense	Locus is amplified	Locus locus distance	Log2 FPKM	Near cancer associated SNP	Near fantom enhancer	Near hnisz enhancer	Near hnisz super enhancer	Number of exons	TSS PC distance	Transcript length	Within CTCF loop	Within Pol2 loop	Has mouse ortholog	Is intergenic	Locus is heterozygous deleted	ATF1	ATF2	CBX3	CEBPB	CHD2	CREB1	CTCF	E2F1	E2F6	EGR1	ELF1	EP300	ESRRA	FOS	FOSL1	FOXM1	GABPA	GTF2F1	HCFC1	HDAC1	IKZF1	IRF1	JUND	KDM5B	MAFF	MAFK	MAZ	MTA3	MYC	NCOR1	NFIC	NR2C2
K562	LH00001	0	0	43833	2.9612	0	0	0	0	2.5	48473	3019.5	0	0	0	1	0	0	0	0	0	0	0	0	0	0	0	0	0	0	0	0	0	0	0	0	0	0	0	0	0	0	0	0	0	0	0	0	0
K562	LH00002	0	0	42685	-0.1795	0	0	0	0	2	44966	609	0	0	0	1	0	0	0	0	0	0	0	0	0	0	0	0	0	0	0	0	0	0	0	0	0	0	0	0	0	0	0	0	0	0	0	0	0
K562	LH00004	0	0	0	-1.3535	1	0	0	0	2	22062	582	0	0	1	1	0	0	0	0	0	0	0	0	0	0	0	0	0	0	0	0	0	0	0	0	0	0	0	0	0	0	0	0	0	0	0	0	0
K562	LH00005	0	0	0	-1.0786	0	0	0	0	4	7516	639	0	0	0	1	0	0	0	0	0	0	0	0	0	0	0	0	0	0	0	0	0	0	0	0	0	0	0	0	0	0	0	0	0	0	0	0	0
K562	LH00006	0	0	92687	-3.3219	0	0	0	0	2	93681	295	0	0	0	1	0	0	0	0	0	0	0	0	0	0	0	0	0	0	0	0	0	0	0	0	0	0	0	0	0	0	0	0	0	0	0	0	0
K562	LH00007	0	0	41163	-0.9683	0	0	0	0	2	74238	458	0	0	0	1	0	0	0	0	0	0	0	0	0	0	0	0	0	0	0	0	0	0	0	0	0	0	0	0	0	0	0	0	0	0	0	0	0
K562	LH00008	0	0	0	3.2068	0	0	0	0	2.5	92118	983.5	0	0	0	1	0	294.9508	2032.8262	0	188.01	0	0	92.7788	27590.8782	17.0533	127.6837	47.5728	0	160.1835	0	73.6241	115.3068	0	66.7912	157.1786	139.1123	0	0	88.8313	65.9059	43.9133	108.2148	0	121.841	37.66	40.2996	134.1046	62.5381
K562	LH00010	0	0	1276	-3.3219	0	0	0	0	2	97697	283	0	0	0	1	0	0	0	0	0	0	0	0	0	0	0	0	0	0	0	0	0	0	0	0	0	0	0	0	0	0	0	0	0	0	0	0	0
K562	LH00011	0	0	1042	-2.6482	0	0	0	0	2	118126	419	0	0	0	1	0	0	0	0	0	0	0	0	0	0	0	0	0	0	0	0	0	0	0	0	0	0	0	0	0	0	0	0	0	0	0	0	0
K562	LH00012	0	0	1175	-1.2303	0	0	0	0	3	118259	584	0	0	0	1	0	0	0	0	0	0	0	0	0	0	0	0	0	0	0	0	0	0	0	0	0	0	0	0	0	0	0	0	0	0	0	0	0
K562	LH00013	0	0	13614	-2.0937	0	0	1	0	2	108344	1946	0	0	0	1	0	0	0	0	0	0	0	0	169.9332	0	0	0	0	40.3097	0	0	0	0	0	0	0	0	0	0	0	0	0	0	0	0	0	239.44	0
K562	LH00014	0	0	16919	-1.2498	1	0	1	0	2	105039	1108	0	0	0	1	0	0	0	0	0	0	0	0	0	0	0	0	0	0	0	0	0	0	0	0	0	0	0	0	0	0	0	0	0	0	0	0	0
K562	LH00015	0	0	17274	-2.0433	0	0	1	0	2	104684	577	0	0	0	1	0	0	0	0	0	0	0	0	0	0	0	0	0	0	0	0	0	0	0	0	0	0	0	0	0	0	0	0	0	0	0	0	0
K562	LH00016	0	0	23851	2.8741	0	0	1	0	5	98038	685	0	0	0	1	0	0	0	0	0	0	0	0	208.0406	0	236.6205	204.8913	0	102.0872	0	0	0	168.9535	72.9198	42.3066	132.1855	0	0	0	0	0	0	0	114.1234	0	91.1087	117.2597	235.307
K562	LH00017	0	0	25306	0.7777	0	0	0	0	4	96652	490.5	0	0	0	1	0	0	0	0	0	0	0	0	0	0	0	0	0	0	0	0	0	0	0	0	0	0	0	0	0	0	0	0	0	0	0	0	0
K562	LH00018	0	0	27848	0.2957	0	0	0	0	2	94121	896	0	0	0	1	0	0	0	0	0	0	0	0	0	0	0	0	0	0	0	170.5248	0	0	0	0	63.6233	0	0	0	0	0	0	0	0	0	0	0	0
K562	LH00019	0	0	16564	-1.2382	0	0	0	1	3	20928	2926	1	0	0	1	0	0	0	56.4899	0	0	0	227.9793	0	246.0701	332.8845	0	34.7031	89.9295	0	0	0	0	47.7656	46.4777	70.6494	0	0	36.308	52.9853	0	0	0	196.6881	165.5333	0	111.9488	0
K562	LH00020	0	0	9932	-2.72	0	0	0	0	2	14273	3045	1	0	0	1	0	0	0	0	0	0	0	0	0	0	0	0	0	0	0	153.4443	0	0	0	0	0	0	0	44.9784	0	0	0	0	0	0	0	0	0
K562	LH00021	0	0	9909	-3.3219	1	0	0	0	2	11544	445	1	0	0	1	0	0	0	0	0	0	0	0	0	0	0	0	0	0	0	0	0	0	0	0	0	0	0	0	0	0	0	0	0	0	0	0	0
K562	LH00022	0	0	4028	-0.8829	0	0	0	0	1	4725	636	1	1	0	1	0	0	0	0	87.5891	0	0	0	0	0	0	0	0	0	0	0	0	0	0	0	0	0	0	0	0	0	0	0	0	0	0	0	0
K562	LH00023	0	0	0	-1.4938	1	0	0	0	2	19165	404	1	1	0	0	0	0	0	0	0	0	0	0	0	0	0	0	0	0	0	0	0	0	0	0	0	0	0	0	0	0	0	0	0	0	0	0	0
K562	LH00024	1	0	0	-3.3219	0	0	0	0	7	18441	10097	0	1	0	0	0	0	0	0	0	0	0	0	0	0	0	0	0	0	0	0	0	0	0	0	0	0	0	0	0	0	0	0	0	0	0	0	0
K562	LH00025	0	0	3541	-3.3219	0	0	0	0	1	4798	988	0	1	0	1	0	0	0	0	0	0	0	0	0	0	0	0	0	0	0	0	0	0	0	0	0	0	0	0	0	0	0	0	0	0	0	0	0
K562	LH00026	0	0	1043	-0.1383	0	0	0	0	3	1085	570	0	1	0	1	0	0	0	0	0	0	0	0	0	0	0	0	0	0	0	0	0	0	0	0	0	0	0	0	10.7021	0	0	0	0	0	0	0	0
K562	LH00027	0	0	16	0.2822	0	0	0	0	2.5	1356	331	0	1	0	1	0	0	0	0	0	0	0	0	0	0	0	0	0	0	0	0	0	0	0	0	0	0	0	0	0	0	0	0	0	0	0	0	0
K562	LH00028	1	0	0	-1.9052	0	0	0	0	2	0	372	1	1	0	0	0	0	0	0	0	0	0	0	0	19.8644	0	0	0	0	0	0	0	0	0	0	0	0	0	0	37.5275	0	0	0	57.4353	0	0	0	55.3562
K562	LH00029	1	0	0	-3.3219	0	1	0	0	4	1806	9358	1	1	0	0	0	0	0	0	0	0	0	0	0	0	0	0	0	0	0	0	0	0	0	0	0	0	0	0	0	0	0	0	0	0	0	0	0
K562	LH00030	1	0	0	-1.4125	1	1	0	0	5	1962	7097	1	1	1	0	0	0	0	0	0	0	0	0	0	0	0	0	0	0	0	0	0	0	0	0	0	0	0	0	23.747	0	0	0	0	0	0	0	0
K562	LH00031	0	0	843	3.1637	0	0	0	0	1	845	515	0	1	0	1	0	0	0	0	120.6331	0	0	21.1252	0	0	37.4057	36.2987	0	0	0	0	0	593.4357	0	0	0	0	0	0	25.564	0	0	0	0	0	0	0	1359.6631
K562	LH00032	0	0	1783	2.5027	0	0	0	0	1	1785	1524	0	1	1	1	0	0	0	0	0	0	0	0	0	0	0	0	0	0	0	0	0	0	0	0	0	0	0	0	0	0	0	0	0	0	0	0	0
K562	LH00034	1	0	0	-1.285	0	0	1	0	3.5	1956	3704	0	1	0	0	0	0	0	0	0	0	0	29.5262	0	0	0	0	0	0	0	183.0157	0	0	0	0	28.9169	0	0	0	0	0	0	0	0	0	0	0	0
K562	LH00035	1	0	0	0.4168	0	0	1	1	2	5605	11236	0	1	0	0	0	0	0	0	0	0	0	0	0	0	0	0	0	0	0	0	0	0	0	0	0	0	0	0	0	0	0	0	0	0	0	0	0
K562	LH00036	1	0	0	-1.309	0	0	1	1	2	1552	402	0	1	0	0	0	105.0845	107.3842	34.0705	0	0	0	23.3922	5870.198	17.3539	69.1597	1240.3856	37.5766	478.3186	0	0	0	429.2089	0	194.2918	120.4909	57.1177	0	53.1765	0	0	28.168	0	124.9781	51.2943	69.9676	0	347.5697
K562	LH00037	1	0	0	1.0591	0	0	0	0	1	14494	1423	0	1	0	0	0	0	0	0	0	0	0	0	0	0	0	0	0	0	0	0	0	0	0	0	0	0	0	0	0	0	0	0	0	0	0	0	0
K562	LH00038	0	0	129	-2.0836	0	0	0	0	2	43	1278	1	1	0	1	0	0	0	0	123.0923	0	0	0	0	100.6453	0	0	36.7498	196.9565	0	69.5349	0	0	0	77.0919	0	0	0	65.6237	13.6426	0	0	0	93.9664	113.5797	0	0	57.2067
K562	LH00039	0	0	7298	-2.714	1	0	0	0	1	7222	297	1	1	0	1	0	0	0	0	0	0	0	0	0	0	0	0	0	0	0	0	0	0	0	0	0	0	0	0	0	0	0	0	0	0	40.5404	0	0
K562	LH00040	1	0	0	-3.3219	0	0	1	1	2	15832	328	1	1	0	0	0	0	2484.5243	43.6914	0	0	0	59.303	0	98.1333	63.995	0	16.084	0	0	80.1761	0	52.875	51.7728	0	78.3991	102.1295	0	184.2943	49.6055	0	0	0	81.1781	57.8311	0	208.964	0
K562	LH00041	1	0	0	-3.0827	0	1	0	0	2	70064	1555	1	1	0	0	0	0	0	0	0	0	0	0	0	0	0	0	0	0	0	0	0	0	0	0	0	0	0	0	0	0	0	0	0	0	0	0	0
K562	LH00042	1	0	0	-2.6699	0	0	0	0	3	43723	8783	1	1	0	0	0	0	0	0	0	0	0	0	0	0	0	0	0	0	0	0	0	0	0	0	0	0	0	0	0	0	0	0	0	0	0	0	0
K562	LH00043	1	0	0	-1.8311	0	0	0	0	1	28496	1426	1	1	1	0	0	0	0	0	0	0	0	0	0	0	0	0	0	0	0	0	0	0	0	0	0	0	0	0	0	0	0	0	0	0	0	0	0
K562	LH00045	1	0	0	-1.0848	0	1	0	1	1	12647	6377	0	1	0	0	0	0	0	0	0	0	0	0	0	0	0	0	0	0	0	0	0	0	0	0	0	0	0	0	0	0	0	0	0	0	0	0	0
K562	LH00046	0	0	8179	-0.5025	0	1	1	0	1	9984	997	1	1	0	1	0	0	0	0	0	0	0	0	0	169.5699	75.3047	53.3617	0	0	0	0	0	0	64.9573	0	0	0	41.7838	0	51.9295	0	0	0	53.2982	50.3197	0	0	0
K562	LH00047	0	0	2293	-3.3219	0	0	0	0	1	32567	383	1	0	0	1	0	0	0	0	0	0	0	0	0	0	0	0	0	0	0	0	0	0	0	0	0	0	0	0	0	0	0	0	0	0	0	0	0
K562	LH00048	1	0	0	2.202	0	0	0	0	1	911	532	1	1	0	0	0	0	0	0	0	0	0	0	0	0	0	0	0	0	0	0	0	0	0	0	0	0	0	0	0	0	0	0	0	0	0	0	0
K562	LH00049	0	0	219359	2.9931	0	1	1	1	3.5	219329	760	0	0	0	1	0	0	0	0	0	0	0	0	0	21.8062	0	0	0	33.4224	0	0	0	0	65.8542	0	0	0	0	0	81.6659	34.814	0	0	72.209	14.0171	0	0	0
K562	LH00050	0	0	243946	-1.1472	0	1	0	1	2	244931	277	0	0	0	1	0	0	0	0	0	0	0	0	0	0	0	0	0	0	0	0	0	0	0	0	0	0	0	0	0	0	0	0	0	0	0	0	0
K562	LH00051	0	0	188441	-3.0383	0	1	0	0	3	193620	4111	0	0	0	1	0	0	0	0	0	0	0	0	0	0	0	0	0	0	0	0	0	0	0	0	0	0	0	0	0	0	0	0	0	0	0	0	0
K562	LH00053	0	0	164	-2.2561	0	0	0	0	5	172	4308	1	1	0	1	0	0	0	0	72.6296	0	0	26.1176	0	22.9651	154.2537	43.9917	0	0	0	0	0	107.6214	45.4718	176.7185	132.1647	76.9505	0	0	75.1504	29.7527	0	0	0	34.5564	62.3252	547.8905	86.9931
K562	LH00054	0	0	1799	-3.314	0	0	0	0	2	1761	1304	1	1	0	1	0	0	0	0	0	0	0	0	0	0	0	0	0	0	0	0	0	0	0	0	0	0	0	0	0	0	0	0	0	0	0	0	0
K562	LH00055	1	0	0	-1.8157	0	0	0	0	2	5455	3925	1	1	0	0	0	0	0	0	0	0	0	28.0906	0	12.4631	0	0	0	0	0	0	0	0	0	0	0	0	0	0	0	0	0	0	0	0	0	0	0
K562	LH00056	1	0	177	-1.1693	0	0	0	0	1	122	838	1	1	0	0	0	18.6675	0	0	0	0	0	0	0	0	0	0	0	23.8324	0	0	0	0	0	23.0201	118.4469	0	0	0	42.3538	0	0	0	139.4957	0	0	0	101.7025
K562	LH00057	1	0	0	-3.3219	0	0	0	0	2	5119	496	0	1	0	0	0	0	0	15.6512	0	0	0	14.6732	0	0	0	59.825	0	24.0938	0	0	0	0	0	0	0	0	0	106.8856	32.5845	0	87.3848	0	0	0	0	242.723	0
K562	LH00058	1	0	0	-2.3404	0	0	1	1	2	95	2554	0	1	0	0	0	0	0	39.4738	0	0	0	0	0	45.6509	92.4874	0	0	23.3011	0	268.5496	0	0	40.6397	37.415	27.7529	0	0	217.5184	106.035	0	0	0	92.8732	25.7043	0	147.1238	58.6847
K562	LH00059	0	0	0	-0.8092	0	0	0	0	2	367695	713	0	1	0	0	0	0	0	0	0	0	0	0	0	0	0	0	0	0	0	0	0	0	0	0	0	0	0	0	0	0	0	0	0	0	0	0	0
K562	LH00060	1	0	0	0.8923	0	0	0	0	1	5029	394	1	1	0	0	0	0	0	0	0	0	0	0	0	0	0	0	0	0	0	0	0	0	0	0	0	0	0	0	0	0	0	0	0	0	0	0	0
K562	LH00061	0	0	600	-2.4652	0	0	0	1	3	29209	1888	0	1	1	1	0	0	0	0	0	0	0	0	0	0	0	0	0	0	0	0	0	0	0	0	0	0	0	0	0	0	0	0	0	0	0	0	0
K562	LH00062	0	0	113120	-3.0105	0	1	0	0	2	115390	1391	1	1	1	1	0	0	337.0659	0	0	0	0	0	111.9282	20.347	0	0	0	0	0	0	0	0	0	0	0	0	0	0	0	0	0	0	0	0	0	0	0
K562	LH00063	1	0	0	-2.2521	0	0	0	0	1	57351	20875	1	1	0	0	0	0	0	0	0	0	0	0	0	0	0	0	0	0	0	0	0	0	0	0	0	0	0	0	0	0	0	0	0	0	0	0	0
K562	LH00064	1	0	0	-0.5888	0	0	1	1	2	80	458	0	1	0	0	0	11.9788	0	0	0	0	0	0	74.7783	166.3522	338.8848	391.431	0	277.8476	0	153.5022	0	392.5756	190.2794	45.5765	126.3612	0	102.7028	19.1653	79.3928	0	0	0	21.6123	147.3149	0	102.4451	93.5791
K562	LH00065	0	0	18724	-0.6387	0	0	0	0	2	18696	3109	1	1	1	1	0	0	0	0	0	0	0	0	0	0	0	0	0	0	0	0	0	0	0	0	0	0	0	0	0	0	0	0	0	0	0	0	0
K562	LH00066	0	0	35299	-3.1708	0	1	0	0	2	35269	2705	1	1	0	1	0	0	293.4137	0	0	0	0	0	45.9517	0	13.7434	0	51.3848	235.8243	0	264.3731	0	27.9993	0	0	0	93.3304	0	257.5502	0	34.0992	0	0	64.9794	0	64.4448	171.8261	140.1293
K562	LH00067	0	0	38344	-3.0581	0	0	1	0	1	38314	1858	1	1	0	1	0	0	0	0	0	0	0	0	0	0	0	0	0	0	0	0	0	0	0	0	0	0	0	0	0	0	0	0	0	0	0	0	0
K562	LH00068	0	0	42686	-3.3219	0	0	1	0	3	52530	988	1	1	0	1	0	0	0	0	0	0	0	0	0	0	0	0	0	0	0	0	0	0	0	0	0	0	0	0	0	0	0	0	0	0	0	0	0
K562	LH00069	1	0	0	-3.3179	0	0	0	0	4	19816	470	1	1	1	0	0	0	0	0	0	0	0	0	0	0	0	0	0	0	0	0	0	0	0	0	0	0	0	0	0	0	0	0	0	0	0	0	0
K562	LH00070	1	0	0	-3.3219	1	0	1	0	4	22275	538	1	1	1	0	0	0	0	0	0	0	0	0	0	0	0	0	0	0	0	0	0	0	0	0	0	0	0	0	0	0	0	0	0	0	0	0	0
K562	LH00071	1	0	0	-3.1218	0	0	0	1	3	24249	427	1	1	0	0	0	0	0	0	0	0	0	0	0	0	0	0	0	0	0	0	0	0	0	0	0	0	0	0	0	0	0	0	0	0	0	0	0
K562	LH00072	1	0	0	2.5804	0	0	1	0	1	15650	3004	1	1	1	0	0	0	0	0	158.7414	0	0	0	0	0	0	0	0	0	0	0	0	0	0	0	0	0	0	0	0	0	0	0	0	0	0	0	0
K562	LH00073	1	0	0	0.2293	0	0	1	0	2	15957	1742	1	1	0	0	0	0	0	0	158.7414	0	0	0	0	0	0	0	0	0	0	0	0	0	0	0	0	0	0	0	0	0	0	0	0	0	0	0	0
K562	LH00074	1	0	0	0.2636	0	0	1	0	2	429	442	1	1	0	0	0	0	0	0	0	0	0	192.4776	0	0	0	0	0	0	0	0	0	577.2586	0	0	0	54.5927	0	0	0	0	0	0	0	0	0	0	0
K562	LH00076	1	0	0	-2.0712	0	0	1	0	3	4395	1917	1	1	0	0	0	0	0	0	0	0	0	0	0	0	0	0	0	0	0	0	0	0	0	0	0	0	0	0	0	0	0	0	0	0	0	0	0
K562	LH00078	1	0	0	-3.0919	0	1	1	0	2	135222	1451	1	1	0	0	0	0	0	0	0	0	0	0	0	0	0	0	0	0	0	0	0	0	0	0	0	0	0	0	0	0	0	0	0	0	0	0	0
K562	LH00079	1	0	0	-3.1449	0	0	0	0	2	134389	880	1	1	0	0	0	0	0	0	0	0	0	0	0	0	48.5909	0	0	0	0	0	0	0	29.9785	0	0	0	0	0	0	0	0	0	0	0	0	0	0
K562	LH00080	1	0	0	2.2031	0	0	0	0	1	16973	871	0	1	0	0	0	0	0	0	0	0	0	0	0	0	0	0	0	0	0	0	0	0	0	0	0	0	0	0	0	0	0	0	0	0	0	0	0
K562	LH00081	0	0	300	-1.6842	0	0	0	0	3	2674	4138	0	1	1	1	0	0	0	0	0	0	0	0	0	0	0	0	0	0	0	0	0	0	0	0	0	0	0	0	0	0	0	0	0	0	0	0	0
K562	LH00082	1	0	0	1.1809	0	0	0	0	2	387	465.5	0	1	1	0	0	0	0	0	0	0	0	0	23.1395	41.5773	0	0	0	81.6426	0	0	0	0	0	0	101.6338	0	0	0	0	0	0	0	0	16.7608	0	166.9403	89.662
K562	LH00083	1	0	0	-1.2585	0	0	0	0	4	44020	709	0	1	1	0	0	0	0	0	0	0	0	0	0	0	0	0	0	0	0	0	0	0	0	0	0	0	0	0	0	0	0	0	0	0	0	0	0
K562	LH00084	1	0	0	0.3496	0	1	1	0	4	6941	1036	1	1	0	0	0	0	0	0	0	0	0	0	0	0	0	0	0	0	0	0	0	0	0	0	0	0	0	0	0	0	0	0	0	0	0	0	0
K562	LH00085	0	0	9634	-1.888	0	1	1	1	1	19799	3373	0	1	0	1	0	0	0	0	0	0	0	0	0	0	0	0	0	0	0	0	0	0	0	0	0	0	0	0	0	0	0	0	0	0	0	0	0
K562	LH00086	1	0	0	-0.2824	0	1	1	1	3	10393	6336	1	1	0	0	0	0	0	0	0	0	0	0	0	0	0	0	0	0	0	0	0	0	0	0	0	0	0	0	0	0	0	0	0	0	0	0	0
K562	LH00087	0	0	129	0.7787	0	0	1	1	2	166	2007	1	1	0	1	0	0	0	33.8075	0	0	0	0	46.8939	54.8316	0	0	0	0	0	0	0	32.8125	64.489	9.4525	37.4423	81.8454	0	0	0	0	0	0	67.1955	16.1609	32.1901	0	0
K562	LH00088	1	0	148300	-1.1865	0	1	1	0	3	268524	800	0	1	1	1	0	0	0	0	0	0	0	0	0	0	0	0	0	0	0	0	0	0	0	0	0	0	0	0	0	0	0	0	0	0	0	0	0
K562	LH00089	0	0	343288	-1.9397	0	1	0	0	5	423281	1173	0	1	0	1	0	0	0	0	0	0	0	0	0	0	0	0	0	0	0	0	0	0	0	0	0	0	0	0	0	0	0	0	0	0	0	0	0
K562	LH00090	0	0	0	4.089	0	0	1	0	2	167264	1189	0	1	0	0	0	0	0	0	0	0	0	0	0	0	0	0	0	0	0	0	0	0	0	0	0	0	0	0	0	0	0	0	0	0	0	0	0
K562	LH00092	1	0	0	-0.2386	0	0	0	0	2	5059	607	0	1	0	0	0	0	0	0	73.8481	0	0	0	0	0	0	0	0	0	0	0	0	0	0	0	0	0	0	0	0	0	0	0	0	0	0	0	0
K562	LH00093	0	0	20575	-0.0936	0	0	0	0	3	526	2698	0	1	0	1	0	0	0	0	0	0	0	0	0	0	0	0	0	0	0	0	0	0	0	0	0	0	0	0	0	0	0	0	0	0	0	0	0
K562	LH00094	1	0	0	-0.1674	0	1	1	1	4	28996	2911	0	1	0	0	0	0	0	0	0	0	0	0	0	0	0	0	0	0	0	0	0	0	0	0	0	0	0	0	0	0	0	0	0	0	0	0	0
K562	LH00095	1	0	0	-3.2809	0	0	0	0	2	31109	6261	1	1	0	0	0	0	0	0	0	0	0	0	0	0	0	0	0	0	0	0	0	0	0	0	0	0	0	0	0	0	0	0	0	0	0	1328.6782	0
K562	LH00096	1	0	0	-3.3219	0	1	0	0	2	801	906	1	1	0	0	0	0	0	0	70.3177	0	0	70.2343	0	0	67.7373	0	0	0	0	0	0	0	0	0	0	85.8566	0	0	0	0	0	0	48.5652	0	0	0	0
K562	LH00097	1	0	0	-1.3054	0	0	0	0	2	9145	441	1	1	1	0	0	0	0	0	0	0	0	0	0	0	0	0	0	0	0	0	0	0	0	0	0	0	0	0	0	0	0	0	0	0	0	0	0
K562	LH00098	1	0	0	-0.252	0	0	1	0	2	8475	6117	1	1	1	0	0	0	0	0	0	0	0	0	0	0	0	0	0	0	0	0	0	0	0	0	0	0	0	0	0	0	0	0	0	0	0	0	0
K562	LH00099	0	0	978	-1.3542	0	0	1	0	2	6541	2487	1	1	1	1	0	0	0	0	0	0	0	0	0	0	0	0	0	0	0	0	0	0	0	0	0	73.2514	0	0	0	0	0	0	0	0	0	0	0
K562	LH00101	1	0	0	0.3662	0	1	1	0	3	49	1990	1	1	1	0	0	0	0	0	0	0	0	0	0	0	0	0	0	0	0	0	0	0	0	0	0	0	0	0	0	0	0	0	0	0	0	0	0
K562	LH00102	1	0	0	-2.9608	0	0	1	0	2	7672	1008	0	1	1	0	0	0	0	0	0	0	0	315.7394	0	0	0	0	0	0	0	0	0	0	0	0	0	0	0	34.7762	0	0	0	0	0	0	21.711	0	0
K562	LH00103	0	0	871	-0.5143	0	1	0	0	2	20191	3247	0	1	0	1	0	0	0	0	0	0	0	0	0	0	0	0	0	0	0	0	0	0	0	0	0	0	0	0	0	0	0	0	0	0	0	0	0
K562	LH00104	0	0	10016	0.2943	0	0	0	1	2	29336	4368	0	1	1	1	0	0	0	0	0	0	0	0	0	0	0	0	0	0	0	0	0	0	0	0	0	0	0	0	0	0	0	0	0	0	0	0	0
K562	LH00105	0	0	32580	-1.4548	0	0	0	0	2	51900	769	0	1	1	1	0	0	0	0	0	0	0	0	0	0	0	0	0	0	0	0	0	0	0	0	0	0	0	0	0	0	0	0	0	0	0	0	0
K562	LH00106	0	0	33237	-1.0255	0	0	0	0	2	52557	1727	0	1	1	1	0	0	0	0	0	0	0	0	0	0	0	0	0	0	0	0	0	0	0	0	0	0	0	0	0	0	0	0	0	0	0	0	0
K562	LH00107	1	0	17177	-1.8337	0	0	1	0	3	71817	4762	1	1	0	1	0	0	0	0	0	0	0	0	0	0	0	0	0	0	0	0	0	0	0	0	0	0	0	0	0	0	0	0	0	0	0	0	0
K562	LH00108	0	0	17177	-1.9044	0	0	1	0	4	72159	3981	0	1	0	1	0	0	38.4984	0	0	0	0	0	36.408	0	0	0	0	17.1573	0	0	0	0	0	0	62.6544	0	0	0	0	0	0	0	122.778	0	0	2260.01	0
K562	LH00109	0	0	23312	1.6285	0	0	1	0	1	73888	1111	0	1	0	1	0	0	0	0	0	0	0	0	0	0	0	0	0	0	0	0	0	0	0	0	0	0	0	0	0	0	0	0	0	0	0	0	0
K562	LH00110	0	0	10223	-1.9392	0	1	1	0	1	85152	516	0	1	0	1	0	0	0	0	0	0	0	0	0	0	0	0	0	0	0	0	0	0	0	0	0	0	0	0	0	0	0	0	0	0	0	0	0
K562	LH00111	1	0	0	-1.1919	0	0	1	0	2	4805	1379	0	1	1	0	0	0	0	0	0	0	0	0	0	0	0	0	0	0	0	0	0	0	0	0	0	0	0	0	0	0	0	0	0	0	0	0	0
K562	LH00112	0	0	18972	-2.3466	0	1	0	0	2	19481	1452	1	1	0	1	0	0	0	0	0	0	0	0	0	0	0	0	0	0	0	0	0	0	0	0	0	0	0	0	0	0	0	0	0	0	0	0	0
K562	LH00113	0	0	26098	-2.0512	0	1	0	0	2	26723	431	1	1	0	1	0	0	0	0	0	0	0	0	0	0	0	0	0	0	0	0	0	0	0	0	0	0	0	0	0	0	0	0	0	0	0	0	0
K562	LH00114	0	0	0	-2.2417	0	1	0	0	2	49632	1548	1	1	0	0	0	0	0	0	0	0	0	0	0	0	0	0	0	0	0	0	0	0	0	0	0	0	0	0	0	0	0	0	0	0	0	0	0
K562	LH00115	1	0	0	-3.112	0	1	1	0	2.5	1609	881	1	1	0	0	0	0	0	0	0	0	0	0	0	0	0	0	0	0	0	0	0	0	0	0	0	0	0	0	0	0	0	0	0	0	0	0	0
K562	LH00116	1	0	0	5.1014	0	0	0	1	2	31766	313	0	1	0	0	0	0	0	40.4067	0	0	0	0	0	0	0	0	0	0	0	0	0	0	0	0	0	0	0	30.596	0	0	0	0	63.1595	0	0	82.321	77.5844
K562	LH00117	1	0	0	1.3869	0	0	0	1	2	29357	9205	0	1	0	0	0	0	0	0	0	0	0	0	0	0	0	0	0	0	0	0	0	0	0	0	0	0	0	0	0	0	0	0	0	0	0	0	0
K562	LH00118	1	0	0	-1.2925	0	1	1	0	2	292	867.5	0	1	0	0	0	0	0	0	0	0	0	0	0	38.9786	0	0	0	0	0	63.5087	0	27.7327	0	0	0	0	0	0	0	0	0	0	0	36.2057	0	102.2575	46.6278
K562	LH00119	0	0	110	-1.8154	0	0	1	0	2	158	2542	0	1	0	1	0	0	0	27.8414	0	0	0	40.8415	0	78.4494	38.54	0	0	73.2159	0	88.6537	0	24.4845	42.4232	31.6927	65.5436	0	0	0	51.956	0	0	0	83.7769	58.1413	58.73	0	0
K562	LH00120	0	0	0	-3.3219	0	0	0	0	2	79595	322	1	1	1	0	0	0	0	0	0	0	0	0	0	0	0	0	0	0	0	0	0	0	0	0	0	0	0	0	0	0	0	0	0	0	0	0	0
K562	LH00121	1	0	0	-0.6861	0	1	1	0	4	6960	3965	1	1	0	0	0	0	0	43.5084	0	0	0	0	0	0	167.2536	0	0	0	0	80.6232	0	0	0	0	55.986	95.7784	0	0	0	0	25.5441	0	0	29.1002	137.4325	272.9684	0
K562	LH00122	1	0	0	0.6078	0	1	1	1	2	70695	4290	0	1	0	0	0	0	0	0	0	0	0	0	0	0	0	0	0	0	0	0	0	0	0	0	0	0	0	0	0	0	0	0	0	0	0	0	0
K562	LH00123	1	0	0	0.951	0	1	1	1	2	95	2644	0	1	0	0	0	321.2894	528.2424	79.7825	761.2735	0	0	0	2357.9345	218.2844	144.0712	72.8903	56.1812	682.8945	0	62.134	0	539.0857	94.3562	361.8112	81.3615	0	59.0456	203.9417	67.6862	0	28.4142	0	123.5403	126.4448	0	139.6633	849.5865
K562	LH00124	0	0	2296	-1.0033	0	0	1	0	2	19262	2462	0	1	0	1	0	0	0	0	0	0	0	0	0	0	0	0	0	0	0	0	0	0	0	0	0	0	0	0	0	0	0	0	0	0	0	0	0
K562	LH00125	1	0	0	-1.6274	0	0	1	0	2	26786	34841	0	1	1	0	0	0	0	0	0	0	0	0	0	0	0	0	0	0	0	0	0	0	0	0	0	0	0	0	0	0	0	0	0	0	0	0	0
K562	LH00126	1	0	0	-3.044	0	1	0	0	2	17631	7751	0	1	0	0	0	0	0	0	0	0	0	0	0	0	0	0	0	0	0	51.6525	0	0	0	0	0	0	0	0	0	0	0	0	0	0	0	0	0
K562	LH00127	1	0	0	-0.3625	0	0	0	0	2	55566	873	1	1	0	0	0	0	0	0	0	0	0	0	0	0	0	0	0	0	0	0	0	0	0	0	0	0	0	0	0	0	0	0	0	0	0	0	0
K562	LH00128	1	0	0	-3.3219	0	1	0	0	2	34664	571	1	1	0	0	0	0	0	0	0	0	0	0	0	0	0	0	0	0	0	0	0	0	0	0	0	0	0	0	0	0	0	0	0	0	0	0	0
K562	LH00129	0	0	20395	-2.8567	0	0	1	0	2.5	84368	2893.5	1	1	0	1	0	0	0	0	0	0	0	0	0	0	0	0	0	0	0	0	0	0	0	0	0	0	0	0	0	0	0	0	0	0	0	0	0
K562	LH00130	1	0	0	-3.3219	0	0	1	0	2	177	490	1	1	0	1	0	0	0	0	0	0	0	0	0	0	0	0	0	0	0	0	0	0	0	0	0	0	0	0	0	0	0	0	0	0	0	0	0
K562	LH00131	1	0	0	-0.5836	0	0	0	1	3	7678	3482	1	1	0	0	0	0	0	0	0	0	0	0	0	0	0	0	0	0	0	0	0	0	0	0	0	0	0	0	0	0	0	0	0	0	0	0	0
K562	LH00132	1	0	0	5.2818	0	0	1	1	2	10775	574	1	1	0	0	0	0	0	0	0	0	0	0	0	0	0	0	0	0	0	0	0	0	0	0	0	0	0	0	0	0	0	0	0	0	0	0	0
K562	LH00133	1	0	0	1.9583	0	1	0	0	1	21483	3603	1	1	0	1	0	0	0	0	0	0	0	0	0	0	0	0	0	0	0	0	0	0	0	0	0	0	0	0	0	0	0	0	0	0	0	0	0
K562	LH00134	1	0	0	1.7412	0	1	1	0	1	1731	1101	1	1	1	1	0	0	0	0	60.674	0	0	0	0	0	0	0	0	0	0	41.2567	0	63.5819	0	0	49.6806	0	0	0	0	0	0	0	0	0	0	0	0
K562	LH00135	1	0	0	-2.1493	0	1	0	0	6	55436	4095	1	1	1	0	0	0	0	0	0	0	0	0	0	0	0	0	0	0	0	0	0	0	0	0	0	0	0	0	0	0	0	0	0	0	0	0	0
K562	LH00136	1	0	0	0.9911	0	0	0	0	4	40291	2583	0	1	0	0	0	0	0	0	0	0	0	0	0	0	0	0	0	0	0	0	0	0	0	0	0	0	0	0	0	0	0	0	0	0	0	0	0
K562	LH00137	1	0	0	-1.2897	0	1	1	1	2	30477	3529	0	1	1	0	0	0	0	43.8535	610.9439	0	0	0	0	40.6923	63.185	0	136.5434	90.7661	0	80.5815	80.7817	19.646	0	0	0	361.0068	39.8665	43.5185	0	0	0	0	56.8648	37.0331	203.2011	150.1603	0
K562	LH00138	0	0	12450	-0.1064	0	0	0	1	2	23455	1804.5	0	1	0	1	0	0	34.2714	0	311.6588	0	0	0	0	0	0	0	0	0	0	0	59.4087	738.2592	0	0	0	43.8504	0	0	25.2515	0	0	0	0	0	0	0	346.8991
K562	LH00139	0	0	12649	3.3537	1	0	0	0	2	23823	811	0	1	0	1	0	0	34.2714	0	0	0	0	0	0	76.7707	0	273.2342	0	0	0	333.3387	59.4087	738.2592	62.1433	44.9762	84.544	0	0	0	154.5516	0	0	0	104.5623	0	0	0	252.539
K562	LH00140	0	0	0	-1.465	1	0	0	0	2	6475	694	0	1	0	0	0	0	0	0	0	0	0	0	0	0	0	0	0	0	0	0	0	0	0	0	0	0	0	0	0	0	0	0	0	0	0	0	0
K562	LH00141	0	0	19367	0.2277	1	0	0	0	2	20199	4494	1	1	0	1	0	0	0	0	0	0	0	0	70.7046	0	0	0	0	0	0	0	0	0	0	0	0	0	0	0	40.475	0	0	0	0	9.7367	0	0	0
K562	LH00142	0	0	0	1.1455	0	0	0	0	2	45994	275	1	1	1	0	0	0	0	0	0	0	0	0	0	0	0	0	0	0	0	0	0	0	0	0	0	0	0	0	0	0	0	0	0	0	0	0	0
K562	LH00143	0	0	1357	-3.3219	0	0	0	1	1	48654	4820	1	1	0	1	0	0	0	0	0	0	0	0	0	0	0	0	0	0	0	0	0	0	0	0	0	0	0	0	0	0	0	0	0	0	0	0	0
K562	LH00144	1	0	0	-2.5174	0	0	1	1	1	11533	2157	1	1	1	0	0	0	0	0	0	0	0	0	0	0	0	0	0	0	0	0	0	0	0	0	0	0	0	0	0	0	0	0	0	0	0	0	0
K562	LH00145	1	0	0	-2.6941	0	1	1	1	3	5390	6844	0	1	0	0	0	0	0	0	0	0	0	0	0	0	0	0	0	0	0	0	0	0	0	0	0	0	0	0	0	0	0	0	0	0	0	0	0
K562	LH00146	1	0	0	-1.2705	0	1	1	0	3	9261	328	1	1	0	0	0	0	98.3777	0	0	0	0	0	0	0	0	0	0	0	0	0	0	0	0	0	0	0	0	0	0	0	0	0	0	0	0	100.2852	0
K562	LH00147	0	0	7859	-1.7094	0	0	0	0	1	12471	1535	1	1	0	1	0	0	0	0	0	0	0	0	0	0	0	0	0	0	0	0	0	0	0	0	0	0	0	0	0	0	0	0	0	0	0	0	0
K562	LH00148	0	0	10961	-2.4892	0	0	0	0	4	15703	2465	1	1	1	1	0	0	0	0	0	0	0	0	0	0	0	0	0	0	0	0	0	0	0	0	0	0	0	0	0	0	0	0	0	0	0	0	0
K562	LH00149	0	0	19613	-2.3488	0	0	1	1	1	24225	7243	1	1	0	1	0	0	0	0	0	0	0	0	32.7707	0	0	0	49.538	0	0	0	61.7689	0	0	0	0	0	0	0	0	0	0	0	0	0	0	89.8159	0
K562	LH00150	0	0	18225	-1.4485	0	0	0	0	1	19349	832	1	1	0	1	0	0	0	0	0	0	0	0	0	0	0	0	0	0	0	0	0	0	0	0	0	0	0	0	0	0	0	0	0	0	0	0	0
K562	LH00151	0	0	13325	-1.928	0	0	0	0	1	17538	3921	1	1	1	1	0	0	0	0	0	0	0	0	0	0	0	0	0	0	0	0	0	0	0	0	0	0	0	0	0	0	0	0	0	0	0	0	0
K562	LH00152	1	0	0	-2.1535	0	1	0	0	2	8156	462	1	1	0	0	0	0	0	0	0	0	0	0	0	0	0	0	0	0	0	0	0	0	0	0	0	0	0	0	0	0	0	0	0	0	0	0	0
K562	LH00153	1	0	0	-3.3219	1	0	0	0	2	14505	788	1	1	0	0	0	0	0	0	0	0	0	0	0	0	0	0	0	0	0	0	0	0	0	0	0	0	0	0	0	0	0	0	0	0	0	0	0
K562	LH00154	1	0	0	-3.3219	0	1	0	1	2	14643	2463	1	1	1	0	0	0	0	0	0	0	0	0	0	0	0	0	0	0	0	0	0	0	0	0	0	0	0	0	0	0	0	0	0	0	0	0	0
K562	LH00156	1	0	0	-0.6999	0	1	1	0	2	69	7897	0	1	0	0	0	0	0	0	146.2589	0	0	0	66.3451	20.0809	44.3956	1404.495	0	90.1018	0	0	0	790.9373	100.4675	65.7112	334.2133	0	84.3553	35.9955	45.2153	0	27.6271	0	0	54.772	42.2625	0	429.851
K562	LH00157	1	0	0	-0.2256	0	0	1	1	1	139	486	0	1	1	0	0	0	0	0	693.6371	0	0	0	155.5799	30.131	173.4652	83.1733	13.6179	252.3647	0	43.6311	0	170.545	147.235	0	90.9488	0	0	31.8325	120.5087	0	34.8435	0	72.0104	40.4192	109.5295	175.3787	101.0952
K562	LH00158	1	0	0	-0.1366	0	0	0	0	2	1973	911	0	1	0	0	0	0	0	0	0	0	0	0	0	0	0	0	0	0	0	0	0	0	0	0	0	0	0	0	0	0	0	0	0	0	0	0	0
K562	LH00159	1	0	0	1.0096	0	0	1	1	2	10073	2768	1	1	1	0	0	0	0	0	0	0	0	0	0	0	0	0	0	0	0	0	0	0	0	0	0	0	0	0	0	0	0	0	0	0	0	0	0
K562	LH00160	1	0	0	1.23	0	0	0	0	1	31176	524	0	1	1	0	0	0	0	0	0	0	0	0	0	0	0	0	0	0	0	0	0	0	0	0	0	0	0	0	0	0	0	0	0	0	0	0	0
K562	LH00161	1	0	0	-0.1384	0	1	1	0	3	37507	3044	0	1	0	0	0	0	0	0	0	0	0	0	0	0	0	0	0	0	0	0	0	0	0	0	0	0	0	0	0	0	0	0	0	0	0	0	0
K562	LH00162	0	0	0	-3.3219	0	0	1	0	3	32470	410	1	1	1	0	0	0	0	0	0	0	0	0	0	0	34.314	0	0	0	0	0	0	0	0	0	45.4164	0	0	0	0	0	0	0	0	0	0	0	0
K562	LH00163	1	0	0	-3.1897	0	0	0	0	2	7970	761	1	1	1	0	0	0	0	0	0	0	0	0	0	0	0	0	0	0	0	0	0	0	0	0	0	0	0	0	0	0	0	0	0	0	0	0	0
K562	LH00165	1	0	0	0.5495	0	0	1	0	2	12976	308	1	1	0	0	0	0	0	0	0	0	0	0	0	0	0	0	0	0	0	0	0	0	0	0	0	0	0	0	0	0	0	0	0	0	0	0	0
K562	LH00166	0	0	3026	-0.5864	0	1	1	1	2	32281	800	1	1	0	1	0	0	0	0	0	0	0	0	0	0	0	0	0	0	0	0	0	0	0	0	0	0	0	0	0	0	0	0	0	0	0	0	0
K562	LH00167	0	0	3474	0.9791	0	1	1	1	2	35554	285	1	1	1	1	0	0	0	0	0	0	0	0	0	0	210.1795	0	40.094	0	0	0	0	0	58.7608	21.9353	31.9913	105.9107	0	44.271	36.275	0	0	0	67.0486	0	53.3086	0	64.2728
K562	LH00168	1	0	0	-2.6483	0	1	1	1	2	52045	3818	1	1	1	0	0	0	0	0	0	0	0	0	0	0	0	0	0	0	0	642.3619	0	0	0	0	0	0	0	0	0	0	0	0	0	0	0	0	0
K562	LH00169	0	0	0	1.9142	0	0	0	1	1	590	185	0	1	0	0	0	0	64.459	0	0	0	0	0	25.2302	0	0	0	0	0	0	61.1276	0	12.9129	0	0	102.7355	52.3693	0	0	0	0	0	0	54.5442	14.0825	0	0	0
K562	LH00170	0	0	0	-0.1358	0	0	1	0	1	10779	360	0	1	0	0	0	0	0	0	0	0	0	0	0	0	0	0	0	0	0	0	0	0	0	0	0	0	0	0	0	0	0	0	0	0	0	0	0
K562	LH00171	0	0	0	7.9056	0	0	1	1	2	0	2616	1	1	0	0	0	0	0	0	192.6215	0	0	0	46.8174	0	0	231.0211	0	49.0657	0	0	0	140.8043	707.2899	0	71.6729	0	0	0	173.1607	104.6518	0	0	377.4739	96.4912	157.072	343.5218	49.678
K562	LH00172	0	0	56	-2.1878	0	0	1	1	2	46	1801	0	1	1	1	0	0	0	76.5617	0	0	0	251.7772	56.87	112.8854	54.2021	752.5869	27.2658	97.8397	0	74.3372	36.5705	623.6153	229.7592	133.3466	115.4176	129.5283	50.0787	40.4401	143.9905	0	39.6703	0	197.1373	301.4062	0	293.0903	136.7092
K562	LH00173	0	0	5515	5.5464	0	0	0	0	1	5479	132	0	1	0	1	0	0	60.2887	98.3517	0	0	0	35.1163	119.6465	69.1038	0	64.2779	134.8261	173.9191	0	208.9275	70.8556	267.3329	3459.7423	173.4017	120.6916	130.9921	48.2091	130.5743	241.81	0	68.3909	0	303.0116	27.0393	1137.2203	338.195	217.1508
K562	LH00174	0	0	3879	-2.8406	1	0	1	1	2	19552	2739	1	1	1	1	0	0	0	0	0	0	0	0	0	0	0	0	0	0	0	0	0	0	0	0	0	0	0	0	0	0	0	0	0	0	0	0	0
K562	LH00175	1	0	0	-3.3219	0	1	0	0	3	500	2384	1	1	1	0	0	0	0	0	0	0	0	0	0	0	0	0	0	0	0	0	0	0	0	0	0	0	0	0	0	0	0	0	0	0	0	0	0
K562	LH00176	1	0	0	-0.0194	0	1	1	0	2	24755	32622	1	1	0	0	0	0	0	0	0	0	0	0	0	0	0	0	0	0	0	0	0	0	0	0	0	55.1624	0	0	0	0	0	0	0	0	0	0	0
K562	LH00177	1	0	0	-0.0971	1	0	1	0	1	14146	5291	1	1	0	0	0	0	0	0	0	0	0	0	0	0	0	0	0	0	0	0	0	0	0	0	0	0	0	0	0	0	0	0	0	0	0	207.1299	0
K562	LH00178	1	0	0	-0.3108	0	0	0	0	3	7185	576	0	1	1	0	0	0	0	0	0	0	0	0	0	0	0	0	0	0	0	0	0	0	0	0	0	0	0	0	0	0	0	0	0	0	0	0	0
K562	LH00179	0	0	744194	-3.3219	0	0	0	0	2	794586	852	1	1	1	1	0	0	0	0	0	0	0	0	0	0	0	0	0	0	0	0	0	0	0	0	0	0	0	0	0	0	0	0	0	0	0	0	0
K562	LH00180	1	0	0	2.3132	0	0	1	1	5	446	6895	1	1	1	0	0	50.0636	0	61.2552	0	0	0	0	200.6302	211.1755	525.1707	238.5406	0	0	0	111.1118	0	116.4433	90.1219	40.8258	177.5449	93.0461	70.5177	59.9843	57.4053	0	0	0	228.6782	155.0922	0	652.9604	189.7453
K562	LH00181	0	0	2133	-3.3219	0	0	1	1	2	2134	456	1	1	0	1	0	0	0	0	0	0	0	0	0	0	0	0	0	0	0	0	0	0	0	0	0	0	0	0	21.2852	0	0	0	0	0	0	0	0
K562	LH00182	1	0	0	1.4463	0	0	1	1	2	11704	397	1	1	1	0	0	0	0	0	0	0	0	0	0	0	0	0	0	0	0	0	0	7.4199	0	0	0	0	0	0	0	0	0	0	0	0	0	0	38.2295
K562	LH00183	0	0	8338	-0.1982	0	1	1	1	3	8322	259	1	1	0	1	0	0	0	49.5327	0	0	0	0	0	21.8022	183.7913	0	30.1616	0	0	0	0	0	0	0	0	69.6016	54.5452	0	0	0	0	0	0	0	0	0	54.6779
K562	LH00184	1	0	0	0.6176	0	1	0	0	1	24442	5148	1	1	0	0	0	0	0	0	0	0	0	0	0	0	0	0	0	0	0	0	0	0	0	0	0	0	0	0	0	0	0	0	0	0	0	0	0
K562	LH00185	0	0	23714	-1.0264	0	1	1	0	2	84770	398	0	1	0	1	0	0	0	31.5568	0	0	0	0	0	0	41.4234	54.814	20.0596	1033.7986	0	0	0	92.2542	55.7593	0	68.7653	156.7307	0	0	31.1387	0	0	0	54.6743	28.3108	33.5533	0	45.1166
K562	LH00186	1	0	0	-3.3219	0	0	1	0	4	545	833	1	1	1	0	0	0	0	0	0	0	0	0	0	0	0	0	0	0	0	0	0	0	0	0	0	0	0	0	0	0	0	0	0	0	0	0	805.7618
K562	LH00187	1	0	0	-3.3219	0	0	0	0	2	11219	364	1	1	1	0	0	0	0	0	0	0	0	0	0	0	0	0	0	0	0	0	0	0	0	0	0	0	0	0	0	0	0	0	0	0	0	0	0
K562	LH00188	1	0	0	-3.3219	0	0	0	0	2	12368	513	1	1	0	0	0	0	0	0	0	0	0	0	0	0	0	0	0	0	0	0	0	0	0	0	0	0	0	0	0	0	0	0	0	0	0	0	0
K562	LH00189	1	0	0	-3.3213	0	0	0	0	5	25285	9338	1	1	0	0	0	0	0	0	0	0	0	0	0	0	0	0	0	0	0	0	0	0	0	0	0	0	0	0	0	0	0	0	0	0	0	218.1158	0
K562	LH00190	1	0	0	-3.0628	0	1	1	0	2	9827	2578	0	1	1	0	0	0	0	32.7712	0	0	0	0	55.0954	23.2404	0	455.5567	0	47.5903	0	77.8055	0	214.2212	0	37.3793	138.4546	75.6842	0	0	38.5634	0	0	0	102.7384	64.765	46.347	125.8662	135.9478
K562	LH00191	1	0	0	-0.9471	0	0	1	1	2	5553	519	1	1	0	0	0	0	0	0	61.4837	0	0	0	0	0	0	0	30.1912	0	0	0	0	0	0	0	75.1488	318.4122	0	43.6469	0	0	0	0	0	0	0	0	0
K562	LH00192	0	0	884	-2.0592	0	0	1	1	2	7363	1009	1	1	0	1	0	0	0	0	465.3152	0	0	0	0	0	0	0	0	0	0	0	0	0	0	0	49.9266	0	60.4311	0	0	0	0	0	0	0	0	0	0
K562	LH00193	0	0	0	-2.5954	0	1	0	0	2	8962	669	0	1	0	0	0	0	0	0	0	0	0	0	0	0	0	0	0	0	0	0	0	0	0	0	0	0	0	0	0	0	0	0	0	0	0	0	0
K562	LH00194	0	0	2862	-1.3447	0	1	1	0	2	12040	361	1	1	0	1	0	0	0	0	0	0	0	0	0	0	0	0	0	0	0	0	0	0	0	0	0	0	0	0	0	0	0	0	0	0	0	0	0
K562	LH00195	0	0	29263	-3.3219	0	0	0	0	1	29541	291	0	1	0	1	0	0	0	0	0	0	0	0	0	0	0	0	0	0	0	0	0	0	0	0	0	0	0	0	0	0	0	0	0	0	0	0	0
K562	LH00196	1	0	0	-1.8619	0	0	0	1	1	15794	15705	0	1	0	0	0	0	0	0	0	0	0	0	0	0	0	0	0	0	0	0	0	0	0	0	0	0	0	0	0	0	0	0	0	0	0	0	0
K562	LH00197	1	0	0	-2.7569	0	0	0	0	2	187	722	1	1	1	0	0	0	0	0	0	0	0	0	0	46.8076	0	0	0	74.9802	0	0	0	0	77.0476	0	0	0	0	32.531	116.8273	0	0	0	81.0822	40.5749	0	0	0
K562	LH00198	0	0	23579	-3.3219	0	1	0	0	2	24892	156	1	1	0	1	0	0	0	0	0	0	0	0	0	0	0	0	0	0	0	0	0	0	0	0	0	0	0	0	0	0	0	0	0	0	0	0	0
K562	LH00199	0	0	0	-2.5906	0	1	0	0	1	4641	470	1	1	0	0	0	0	0	0	0	0	0	0	0	0	0	0	0	0	0	0	0	0	0	0	0	0	0	0	0	0	0	0	0	0	0	0	0
K562	LH00200	1	0	0	-0.9877	0	0	0	0	2	6349	803	1	1	0	0	0	0	0	0	0	0	0	0	0	0	0	0	0	0	0	0	0	0	0	0	0	0	0	0	0	0	0	0	0	0	0	0	0
K562	LH00201	1	0	0	-1.1096	0	0	0	0	2	3271	11934	1	1	1	0	0	0	0	0	0	0	0	0	0	0	0	0	0	0	0	0	0	0	0	0	0	0	0	0	0	0	0	0	0	0	0	0	0
K562	LH00202	1	0	0	-1.9121	0	1	0	0	3	135	493	1	1	1	0	0	0	0	0	0	0	0	0	0	162.2015	0	69.98	23.8897	69.5957	0	0	0	139.8591	49.6594	0	114.9901	0	0	0	94.1538	0	0	0	144.6819	78.8947	17.7737	0	184.7621
K562	LH00203	1	0	0	-3.2584	0	0	0	0	2	44169	4328	0	1	1	0	0	0	0	0	0	0	0	0	0	0	0	0	0	0	0	0	0	0	0	0	0	0	0	0	0	0	0	0	0	0	0	0	0
K562	LH00204	1	0	0	-3.3219	0	1	0	1	2	39537	1146	0	1	0	0	0	0	0	0	0	0	0	0	0	0	0	0	0	0	0	0	0	0	0	0	0	0	0	0	0	0	0	0	0	0	0	0	0
K562	LH00205	1	0	0	-1.0743	0	1	1	1	3	14470	6941	1	1	0	0	0	0	0	0	0	0	0	0	0	0	0	0	0	0	0	44.2332	0	54.5051	0	0	0	0	0	0	0	0	0	0	0	46.2292	0	0	54.6771
K562	LH00206	1	0	0	-0.5371	0	0	0	0	2	9035	722	1	1	0	0	0	0	0	0	0	0	0	0	0	0	0	0	0	0	0	0	0	0	0	0	0	0	0	0	0	0	0	0	0	0	0	0	0
K562	LH00207	1	0	1462	-0.525	0	0	0	0	2	8214	2942	1	1	0	1	0	0	0	0	0	0	0	0	0	0	0	0	0	0	0	0	0	0	0	0	0	0	0	0	0	0	0	0	0	0	0	0	0
K562	LH00208	1	0	0	0.4197	0	1	1	0	3	19218	1006	1	1	0	0	0	0	0	0	0	0	0	0	0	0	0	0	0	0	0	0	0	0	0	0	0	0	0	0	0	0	0	0	0	0	0	0	0
K562	LH00209	1	0	0	-0.4593	0	0	0	0	2	20476	541	1	1	1	0	0	0	0	0	0	0	0	0	0	0	0	0	0	0	0	0	0	0	0	0	0	0	0	0	0	0	0	0	0	0	0	0	0
K562	LH00210	1	0	0	-2.7586	0	0	0	0	2	10952	1835	1	1	0	0	0	0	0	0	0	0	0	271.7237	0	0	0	45.3378	0	0	0	0	0	0	39.0281	0	70.2602	298.2832	0	44.0265	0	0	26.5346	0	87.3869	0	0	0	84.0475
K562	LH00211	1	0	0	-1.4253	0	1	0	0	2	26149	963	1	1	0	0	0	0	0	0	0	0	0	0	0	0	0	0	0	0	0	0	0	0	0	0	0	0	0	0	0	0	0	0	0	0	0	67.2358	0
K562	LH00212	1	0	0	-0.5282	0	0	1	1	3.5	62	1291.5	1	1	1	1	0	27.4908	0	0	0	0	0	24.471	154.2263	0	36.6201	653.1297	0	21.1821	0	0	0	627.4415	0	366.5294	0	0	0	40.2146	23.3267	0	0	0	0	0	0	0	264.5204
K562	LH00213	0	0	251	0.4614	0	0	1	1	2	3135	1850	1	1	0	1	0	0	0	0	0	0	0	0	0	0	0	0	0	0	0	0	0	0	0	0	0	0	0	0	0	0	0	0	0	0	0	0	0
K562	LH00214	0	0	3295	-0.1963	0	1	1	1	2	3336	486	1	1	0	1	0	0	0	59.5173	0	0	0	17.647	0	23.7839	128.5108	111.6049	25.8651	38.0708	0	49.3927	38.6383	469.3976	73.6598	97.6306	0	0	0	35.8367	0	0	23.9703	0	77.8288	119.6573	41.0495	214.4033	52.0934
K562	LH00215	1	0	0	-2.6951	0	0	1	0	2	13961	856	1	1	0	0	0	0	0	40.5439	0	0	0	0	0	0	0	0	0	0	0	0	65.2315	0	0	0	0	0	0	0	0	0	0	0	0	0	0	0	0
K562	LH00216	1	0	0	-1.5721	0	0	0	0	2	14655	696	0	1	0	0	0	0	0	0	0	0	0	0	0	0	0	0	0	0	0	0	0	0	0	0	0	0	0	0	0	0	0	0	0	0	0	0	0
K562	LH00217	1	0	0	1.6435	0	0	0	0	2	124	841	0	1	0	1	0	0	0	0	0	0	0	0	0	0	0	0	0	0	0	0	0	0	0	0	0	0	0	0	0	0	0	0	0	0	0	0	0
K562	LH00218	1	0	0	-0.3032	0	0	0	1	2	15259	2206	1	1	0	0	0	0	0	0	0	0	0	0	0	0	0	0	0	0	0	0	0	0	0	0	0	0	0	0	0	0	0	0	0	0	0	78.6367	0
K562	LH00219	0	0	4291	-1.3946	0	0	0	0	2	4258	589	1	1	1	1	0	0	0	0	0	0	0	0	0	0	0	0	0	0	0	0	0	0	53.9224	0	0	0	0	0	0	0	0	0	121.9769	0	0	211.8277	0
K562	LH00220	1	0	0	1.7394	0	0	1	0	2	1089	483	0	1	0	0	0	0	0	64.9726	0	0	0	0	0	15.8732	0	0	0	0	0	61.691	0	0	0	0	0	0	0	32.9327	0	0	0	0	90.0685	0	63.0616	0	48.872
K562	LH00221	1	0	0	-2.1925	0	0	0	0	2	24070	2949	1	1	0	0	0	0	0	0	0	0	0	0	0	0	0	0	0	0	0	0	0	0	0	0	0	0	0	0	0	0	0	0	0	0	0	0	0
K562	LH00222	1	0	0	0.7846	0	0	1	1	1	4067	2666	1	1	0	1	0	0	0	0	0	0	0	0	0	0	0	0	0	0	0	0	0	0	0	0	0	0	0	0	0	0	0	0	0	0	0	0	0
K562	LH00223	1	0	0	-0.8662	0	1	1	1	4	177	634	1	1	0	0	0	0	0	0	0	0	0	0	0	74.9814	388.6875	98.2394	56.5476	56.6922	0	120.0535	0	108.9753	54.8041	68.2413	100.3717	0	0	53.3464	0	0	0	0	83.8552	133.367	23.1637	0	54.8494
K562	LH00224	0	0	7956	-1.1306	0	0	0	0	2	13720	287	1	1	0	1	0	0	0	0	0	0	0	0	0	0	0	0	0	0	0	0	0	0	0	0	0	0	0	0	0	0	0	0	0	0	0	0	0
K562	LH00225	1	0	12404	-1.4953	0	0	1	0	2	18168	728	0	1	1	1	0	0	0	0	0	0	0	0	0	14.1198	0	0	0	0	0	0	0	0	0	0	0	0	0	0	0	0	0	0	0	0	0	0	0
K562	LH00226	0	0	13505	-2.0892	0	1	1	0	1	38148	793	0	1	0	1	0	0	0	0	0	0	0	0	0	0	0	0	0	0	0	0	0	0	0	0	0	0	0	0	0	0	0	0	0	0	0	0	0
K562	LH00227	1	0	0	-0.3482	0	0	1	1	3.5	11723	755.5	0	1	0	0	0	0	0	0	0	0	0	0	0	0	0	0	0	0	0	0	0	0	0	0	0	0	0	0	0	0	0	0	0	0	0	0	0
K562	LH00228	1	0	0	-3.2456	0	0	0	1	2	10051	6023	1	1	0	0	0	0	0	0	0	0	0	0	0	0	0	0	0	0	0	0	0	0	0	0	0	0	0	0	0	0	0	0	0	0	0	0	0
K562	LH00229	0	0	107	-0.2828	0	0	1	0	2	300	1076.5	0	1	0	1	0	0	0	0	0	0	0	0	0	163.0324	45.3402	0	0	0	0	0	0	210.0247	0	0	0	0	0	0	0	0	0	0	59.2526	56.6942	0	123.0469	72.0474
K562	LH00230	0	0	25	-0.9233	0	0	1	0	1	6902	447	1	1	0	1	0	0	0	0	216.9287	0	0	0	0	0	0	0	0	0	0	0	0	0	0	0	0	0	0	0	0	0	0	0	0	0	0	0	0
K562	LH00231	1	0	0	-0.3993	0	0	1	0	2	4113	787	1	1	0	0	0	0	0	0	0	0	0	0	0	0	0	0	0	0	0	0	0	0	0	0	0	0	0	0	0	0	0	0	0	0	0	0	0
K562	LH00232	0	0	601	1.7836	0	0	0	0	1	12931	2447	1	1	0	1	0	0	43.9765	25.0664	0	0	0	0	0	0	0	0	0	0	0	0	0	0	0	0	0	0	0	0	0	0	0	0	0	0	0	0	0
K562	LH00233	1	0	0	-0.6033	0	1	0	0	1	12759	11962	0	1	0	0	0	0	0	0	0	0	0	0	0	0	0	0	0	0	0	0	0	0	0	0	0	0	0	0	0	0	0	0	0	0	0	0	0
K562	LH00234	0	0	40136	-3.3219	0	0	1	0	2	60792	1186	1	1	0	1	0	0	0	0	0	0	0	119.088	0	0	0	0	0	0	0	0	0	0	0	0	0	0	0	0	0	0	0	0	0	0	0	0	0
K562	LH00235	0	0	13569	-3.0473	0	1	1	0	3.5	51601	1171	1	1	0	1	0	0	0	67.4684	0	0	0	317.5703	0	16.4034	0	0	0	574.356	0	347.1321	0	0	45.2225	37.5297	0	0	0	197.9792	0	0	28.0993	0	52.4739	45.3553	28.4269	751.8701	188.6032
K562	LH00236	1	0	0	-3.3219	0	0	0	0	2	50757	267	1	1	0	1	0	0	0	0	0	0	0	0	0	0	0	0	0	0	0	0	0	0	0	0	0	0	0	0	0	0	0	0	0	0	0	0	0
K562	LH00237	1	0	0	-2.8129	0	0	0	0	1.5	77284	2289	0	1	0	0	0	0	0	0	0	0	0	0	0	0	0	0	0	0	0	0	0	0	0	0	0	0	0	0	0	0	0	0	0	0	0	0	0
K562	LH00238	1	0	0	-0.2786	0	0	0	0	2	8979	9157	0	1	0	1	0	0	0	0	0	0	0	281.65	0	0	0	0	0	0	0	0	0	0	0	24.2463	0	0	0	20.9689	0	0	0	0	0	0	0	0	0
K562	LH00239	0	0	842	-1.0292	0	1	0	0	1	1478	1275	1	1	0	1	0	0	0	0	61.307	0	0	0	0	0	0	0	0	0	0	0	0	0	0	0	0	0	0	0	0	0	0	0	0	0	0	0	0
K562	LH00240	0	0	773	-0.4533	0	0	1	0	2	3653	598	1	1	1	1	0	0	0	0	0	0	0	0	0	0	0	0	0	0	0	0	0	0	0	0	0	0	0	0	0	0	0	0	0	0	0	0	0
K562	LH00241	1	0	0	0.682	0	0	0	0	1	1629	1212	0	1	0	0	0	0	0	0	0	0	0	0	0	0	0	0	0	0	0	0	0	0	0	0	0	0	0	0	0	0	0	0	0	0	0	0	0
K562	LH00242	1	0	0	-0.6776	0	0	0	0	2	14146	2144	1	1	0	0	0	0	0	0	0	0	0	0	0	0	0	0	0	0	0	0	0	0	0	0	0	0	0	0	0	0	0	0	0	0	0	0	0
K562	LH00243	0	0	156	1.1191	0	1	1	1	4	153	1128	1	1	0	1	0	0	0	0	0	0	0	0	47.3213	37.904	141.9008	0	0	0	0	91.4693	0	35.8751	41.5452	0	108.049	0	0	0	119.01	0	0	0	56.6258	28.3951	35.8724	0	99.6859
K562	LH00244	1	0	0	-2.4347	0	0	0	0	3	27658	1141	1	1	0	0	0	0	0	0	0	0	0	0	0	0	128.362	0	0	0	0	0	0	0	0	0	47.0414	79.4926	0	0	0	0	0	0	52.5724	0	20.6198	0	0
K562	LH00245	0	0	0	-2.9348	0	0	0	0	2	3407	667	0	1	0	0	0	0	0	0	94.9097	0	0	0	0	0	0	0	0	0	0	65.0009	0	0	0	0	0	0	0	0	0	0	0	0	0	0	0	0	0
K562	LH00246	1	0	0	-1.4746	0	0	0	0	1	10120	2112	0	1	0	1	0	0	0	0	0	0	0	0	0	0	0	0	0	0	0	0	0	0	0	0	0	0	0	0	0	0	0	0	0	0	0	0	0
K562	LH00247	0	0	6527	-1.6528	0	1	0	0	1	6520	361	1	1	0	1	0	0	0	0	0	0	0	0	0	0	0	0	0	0	0	0	0	0	0	0	0	0	0	0	0	0	0	0	0	0	0	0	0
K562	LH00248	1	0	0	-0.2861	0	0	0	0	4	4660	735	1	1	0	0	0	0	0	0	0	0	0	0	0	0	0	0	0	0	0	0	0	0	0	0	0	0	0	0	0	0	0	0	0	0	0	0	0
K562	LH00249	1	0	0	-2.2211	0	0	0	0	2	10	547	0	1	0	0	0	0	0	0	0	0	0	0	0	56.3818	0	0	0	0	0	0	0	0	0	0	0	0	0	0	0	0	0	0	0	0	0	0	77.966
K562	LH00251	0	0	6099	-2.5612	0	1	0	0	1	20347	3235	1	1	0	1	0	0	0	0	0	0	0	0	0	0	0	0	0	0	0	0	0	0	0	0	0	0	0	0	0	0	0	0	0	0	0	0	0
K562	LH00252	1	0	0	-1.5966	0	0	0	0	2	5717	2330	1	1	0	0	0	0	0	0	0	0	0	0	0	0	0	0	0	0	0	0	0	0	0	0	0	0	0	0	0	0	0	0	0	0	0	0	0
K562	LH00253	1	0	0	-2.1425	0	0	1	1	2	1218	1810	1	1	0	0	0	0	0	39.4704	77.6903	0	0	0	0	14.3188	155.1429	81.9743	55.5863	55.7034	0	0	31.8289	117.5667	0	60.8476	81.5627	0	0	65.7216	50.7706	0	0	0	43.3217	386.7315	0	0	136.7598
K562	LH00254	1	0	0	-2.9048	0	0	1	1	2	905	1634	1	1	0	0	0	0	0	39.4704	77.6903	0	0	0	0	41.2275	155.1429	81.9743	55.5863	55.7034	0	0	31.8289	117.5667	0	60.8476	85.5106	65.1811	0	65.7216	50.7706	0	0	0	49.4427	386.7315	0	73.662	136.7598
K562	LH00255	0	0	4659	-3.3219	0	1	1	1	4	4622	458	1	1	0	1	0	63.257	1290.1181	86.701	145.6336	0	0	173.951	2511.8924	0	443.7637	177.7721	327.228	210.7442	0	175.3435	624.7169	228.263	123.0714	55.144	273.7634	809.5907	51.864	180.7726	0	0	46.8403	0	381.4031	124.4562	1871.8152	8065.068	317.9178
K562	LH00256	0	0	12461	-3.3219	0	0	1	1	8	12423	1732	0	1	0	1	0	0	0	0	0	0	0	0	0	0	0	0	0	0	0	0	0	0	48.5213	0	0	64.9217	39.7292	0	0	0	0	0	55.7712	0	0	0	103.8443
K562	LH00257	0	0	16457	-3.1025	0	0	1	1	4	16820	1667	0	1	0	1	0	0	0	34.2442	161.2979	0	0	0	43.9636	0	0	48.9525	57.321	0	0	355.6073	0	0	48.664	0	49.8457	180.3415	0	266.8686	49.426	42.7231	59.9676	0	66.0266	25.0604	109.1178	122.4699	0
K562	LH00258	0	0	19648	-3.3219	0	0	1	1	2	19611	762	0	1	0	1	0	0	0	0	0	0	0	0	0	0	0	0	0	0	0	0	0	0	0	0	0	0	0	0	0	0	0	0	0	0	0	0	0
K562	LH00259	0	0	12690	-3.1803	0	0	0	0	1	31206	6004	1	1	0	1	0	0	0	0	0	0	0	0	0	0	0	0	0	0	0	0	0	0	0	0	0	0	0	0	0	0	0	0	0	0	0	0	0
K562	LH00260	0	0	1248	-0.8835	0	0	1	1	2	8232	885	0	1	0	1	0	0	0	0	0	0	0	0	0	0	0	0	0	0	0	0	0	0	0	0	0	0	0	0	0	0	0	0	0	0	0	0	0
K562	LH00261	1	0	0	-0.2722	0	0	1	0	3	6488	745	0	1	0	0	0	0	0	0	0	0	0	0	0	0	0	0	0	0	0	0	0	0	0	0	0	0	0	0	0	0	0	0	0	0	0	0	0
K562	LH00262	0	0	142	0.4467	0	0	0	0	6	65	908	0	1	0	1	0	97.3922	108.4529	86.5627	0	0	0	16.0956	315.4981	244.1458	77.2078	0	0	136.5843	0	54.7178	37.6422	65.9685	0	199.0739	326.2705	136.2336	0	136.6996	71.468	20.6895	87.3001	0	137.0086	237.4113	0	117.3068	76.2765
K562	LH00263	1	0	0	-3.3219	0	0	1	0	1	110	2187	1	1	0	1	0	0	0	0	0	0	0	0	0	54.203	0	0	0	0	0	0	0	0	0	0	0	0	0	0	0	0	0	0	0	0	0	0	0
K562	LH00264	1	0	0	-3.3219	0	0	0	0	1	2713	1327	1	1	0	0	0	0	0	0	0	0	0	0	0	0	0	0	0	0	0	0	0	0	0	0	0	0	0	0	0	0	0	0	0	0	0	0	0
K562	LH00265	1	0	0	-1.2248	0	0	0	0	2	556	475	0	1	1	0	0	0	0	0	0	0	0	0	0	0	0	0	0	0	0	0	0	0	0	0	0	0	0	0	0	0	0	0	0	0	0	0	0
K562	LH00266	1	0	0	-2.8446	0	0	0	0	2	1847	341	1	1	0	0	0	0	0	0	0	0	0	0	0	0	0	0	0	0	0	0	0	0	0	0	0	0	0	0	0	0	0	0	0	0	0	0	0
K562	LH00267	0	0	24398	-1.6971	0	0	0	0	3	52709	578	1	1	0	1	0	0	0	0	0	0	0	0	0	0	0	0	0	0	0	0	0	0	0	0	0	0	0	0	0	0	0	0	0	0	0	0	0
K562	LH00268	0	0	24521	0.5296	0	0	0	0	2	50784	356	1	1	0	1	0	0	0	0	0	0	0	0	0	0	0	0	0	0	0	0	0	0	0	0	0	0	0	0	0	0	0	0	0	0	0	0	0
K562	LH00269	1	0	0	-3.3219	0	0	0	0	4	2125	495	1	1	0	0	0	0	69.7165	0	0	0	0	0	109.9369	0	0	0	25.3007	0	0	272.1224	0	0	21.2147	0	0	0	0	238.7858	0	0	0	0	59.1157	0	0	0	0
K562	LH00270	1	0	0	-0.5388	0	0	0	0	2	12783	4102	1	1	0	0	0	0	0	0	0	0	0	0	0	0	0	0	0	0	0	0	0	0	0	0	0	0	0	0	0	23.3662	38.5428	0	0	0	0	0	0
K562	LH00271	0	0	3254	-0.6013	0	0	1	1	2	10661	663	1	1	0	1	0	237.4457	37.848	42.867	0	0	0	399.9966	1361.3046	0	0	165.9954	46.2556	122.3959	0	0	0	150.9843	42.8939	185.7074	67.4193	220.0213	0	54.9385	0	0	0	0	82.6097	46.6725	44.1021	222.6281	210.53
K562	LH00272	1	0	0	0.599	0	1	1	1	2	4046	5267	1	1	0	0	0	0	0	0	0	0	0	0	0	0	0	0	0	0	0	0	0	0	0	0	0	0	0	0	0	0	0	0	0	0	0	0	0
K562	LH00274	1	0	0	-1.9777	0	0	0	0	2	12886	3169	0	1	0	0	0	0	0	0	0	0	0	0	0	0	0	0	0	0	0	0	0	0	0	0	0	0	0	0	0	0	0	0	0	0	0	0	0
K562	LH00275	0	0	2928	-0.8894	0	0	1	1	3	7209	4538	1	1	1	1	0	0	0	30.0006	178.6647	0	0	0	0	0	51.0208	36.2473	0	361.7099	0	0	87.4068	80.9018	0	0	18.8734	124.5098	0	32.1933	23.1343	0	0	0	0	0	44.4444	76.7784	119.8381
K562	LH00276	0	0	5664	-2.5213	0	1	0	0	1	43354	1884	0	1	0	1	0	0	0	0	0	0	0	0	0	0	0	0	0	0	0	0	0	0	0	0	0	0	0	0	0	0	0	0	0	0	0	0	0
K562	LH00277	0	0	813	-3.3219	0	0	0	0	1	44766	659	0	1	0	1	0	0	0	0	0	0	0	0	0	0	0	0	0	0	0	45.1318	0	0	0	0	0	0	0	0	0	0	0	0	0	0	0	0	0
K562	LH00278	1	0	0	-2.9726	0	0	1	0	3	878	1272.5	0	1	0	0	0	0	0	0	0	0	0	0	0	0	0	0	0	0	0	0	0	0	0	0	0	0	0	0	0	0	0	0	0	0	0	0	0
K562	LH00279	1	0	0	4.194	0	0	1	0	3	927	913	1	1	0	1	0	0	25.8918	71.6971	0	0	0	0	55.9555	52.6064	65.8015	46.2893	165.2588	89.3684	0	0	66.1937	40.9422	119.242	39.1496	195.8015	1423.0848	0	106.176	68.6516	16.6097	36.5805	0	121.4	152.5243	570.1955	650.8726	86.8598
K562	LH00280	1	0	0	1.7882	0	0	0	0	2	84737	927	0	1	0	0	0	0	0	0	0	0	0	0	0	0	0	0	0	0	0	0	0	0	0	0	0	0	0	0	0	0	0	0	0	0	0	0	0
K562	LH00281	1	0	0	1.1067	0	0	1	0	1.5	83501	9078	0	1	1	0	0	0	0	0	0	0	0	0	0	0	0	0	0	0	0	0	0	0	0	0	0	0	0	0	0	0	0	0	0	0	0	0	0
K562	LH00282	1	0	0	-1.308	0	0	0	0	2	327	764	0	1	1	0	0	0	0	0	0	0	0	0	0	32.9382	0	718.1934	0	53.5602	0	58.9848	0	590.469	59.6123	0	49.0464	0	0	0	24.1237	0	0	0	128.2	0	0	0	0
K562	LH00283	1	0	0	-1.9612	0	0	0	0	3	4238	394	0	1	0	0	0	0	0	0	0	0	0	0	0	0	0	0	0	0	0	0	0	0	0	0	0	0	0	0	0	0	0	0	0	0	0	0	0
K562	LH00284	1	0	0	-0.848	0	0	0	0	1	12637	392	0	1	0	1	0	0	0	0	0	0	0	0	0	0	0	0	0	0	0	0	0	0	0	0	0	0	0	0	0	0	0	0	0	0	0	0	0
K562	LH00285	1	0	0	-2.3507	0	1	0	0	2	95	362	0	1	0	0	0	0	0	36.5202	0	0	0	49.8595	0	63.1293	60.5401	0	0	52.4355	0	0	0	44.6429	86.2157	0	69.2096	368.1046	0	11.2446	52.2548	0	0	0	124.2243	33.8637	0	86.4902	75.5407
K562	LH00286	1	0	0	3.8236	0	0	0	0	2	13644	956	0	1	0	1	0	0	0	0	0	0	0	0	0	0	0	0	0	0	0	0	0	0	0	0	0	0	0	0	0	0	0	0	0	0	0	0	0
K562	LH00287	1	0	0	-0.0536	0	0	0	0	3	24	3775	0	1	0	0	0	262.2274	1139.6447	39.9581	110.9365	0	0	0	3753.4644	35.6665	0	329.2622	106.8495	150.3151	0	53.1658	38.5498	657.927	55.1888	298.8974	237.2647	0	58.2448	127.1065	43.6499	0	0	0	87.926	149.5277	48.3109	96.4758	472.9181
K562	LH00288	1	0	0	-0.0175	0	1	0	0	2	29388	7539	1	1	0	0	0	0	0	0	0	0	0	0	0	0	0	0	0	0	0	0	0	0	0	0	0	0	0	0	0	0	0	0	0	0	0	0	0
K562	LH00289	0	0	163	-3.3219	0	0	1	0	3	97	570	1	1	0	1	0	0	0	0	0	0	0	0	0	0	156.5709	0	0	0	0	0	0	0	0	0	85.0824	0	0	0	0	0	0	0	0	0	0	0	0
K562	LH00290	1	0	0	-3.3219	0	0	0	0	3	64344	1425	1	1	0	0	0	0	0	0	0	0	0	0	0	0	0	0	0	0	0	0	0	0	0	0	0	0	0	0	0	0	0	0	0	0	0	0	0
K562	LH00291	1	0	0	-1.795	0	0	0	0	1	8094	5464	0	1	0	0	0	0	0	0	0	0	0	0	0	0	0	0	0	0	0	0	0	0	0	0	0	0	0	0	0	0	0	0	0	0	0	0	0
K562	LH00292	1	0	0	-1.503	0	0	0	0	1	11043	769	1	1	0	0	0	0	0	0	0	0	0	0	0	0	0	0	0	0	0	0	0	0	0	0	0	0	0	0	0	0	0	0	0	0	0	0	0
K562	LH00293	1	0	0	-0.4644	0	0	1	0	2	21733	1759	1	1	0	1	0	0	0	0	0	0	0	0	0	0	0	0	0	0	0	0	0	0	0	0	0	0	0	0	0	0	0	0	0	0	0	0	0
K562	LH00294	1	0	0	-0.0227	0	0	0	0	1	23059	1281	1	1	0	0	0	0	0	0	0	0	0	0	0	0	0	0	0	0	0	0	0	0	0	0	0	0	0	0	0	0	0	0	0	0	0	0	0
K562	LH00295	0	0	70	-1.0705	0	0	0	0	2	9075	1051	1	1	0	1	0	0	0	0	0	0	0	0	0	0	0	0	0	0	0	0	0	0	0	0	0	0	0	0	0	0	0	0	0	0	0	0	0
K562	LH00296	1	0	0	4.0543	0	1	1	0	2	575	920	0	1	0	0	0	0	0	0	0	0	0	0	0	0	594.764	74.8514	0	0	0	0	0	0	0	0	0	124.0967	0	0	0	0	0	0	0	0	0	0	0
K562	LH00297	1	0	0	-2.894	0	0	1	0	2	492	1583	1	1	0	1	0	0	0	20.6194	0	0	0	0	0	25.5018	163.3037	45.7529	0	0	0	0	0	0	0	0	55.8031	119.2882	0	0	27.3148	0	0	0	0	0	0	0	50.2263
K562	LH00298	0	0	270	-1.6985	0	0	1	0	1	3	2094	1	1	0	1	0	0	0	16.9276	0	0	0	0	0	15.898	0	84.5718	26.1204	58.4678	0	0	0	173.5122	50.5079	55.2754	0	0	0	0	64.7857	0	0	0	0	45.4532	0	0	50.2263
K562	LH00299	0	0	48022	-2.0101	0	0	0	0	3	142582	1245	1	1	0	1	0	0	0	0	0	0	0	0	0	0	0	0	0	0	0	0	0	0	0	0	0	0	0	0	0	0	0	0	0	0	0	0	0
K562	LH00300	1	0	0	-2.7529	0	0	0	0	1	88403	3927	1	1	0	0	0	0	0	0	0	0	0	0	0	0	0	0	0	0	0	0	0	0	0	0	0	0	0	0	0	0	0	0	0	0	0	0	0
K562	LH00301	1	0	0	-3.197	0	1	0	0	2	134636	3936	0	1	0	0	0	0	0	0	0	0	0	0	0	0	0	0	0	0	0	0	0	0	0	0	0	0	0	0	0	0	0	0	0	0	0	0	0
K562	LH00302	1	0	0	-0.4499	0	0	0	0	2	4593	4261	1	1	0	0	0	0	0	0	0	0	0	0	0	0	0	0	0	0	0	0	0	0	0	0	0	0	0	0	0	0	0	0	0	0	0	0	0
K562	LH00303	0	0	236253	-3.1491	0	1	0	0	4	236381	1442.5	1	1	0	1	0	0	0	0	0	0	0	0	0	0	0	0	0	0	0	152.8382	0	65.8703	0	0	0	0	288.4045	113.9761	0	0	38.6897	0	0	0	0	0	133.7434
K562	LH00304	0	0	1924	-2.5414	0	1	0	0	4	10469	13231.5	1	1	0	1	0	0	0	0	0	0	0	0	0	0	0	0	0	0	0	0	0	0	0	0	0	0	0	0	0	0	0	0	0	0	0	0	0
K562	LH00305	0	0	1924	-3.3219	0	1	0	0	4	17095	8295	1	1	0	1	0	0	0	0	0	0	0	0	0	0	0	0	0	0	0	0	0	0	0	0	0	0	0	0	0	0	0	0	0	0	0	0	0
K562	LH00306	0	0	1924	-3.3219	0	1	0	0	2	20496	2804	1	1	0	1	0	0	0	0	0	0	0	0	0	0	0	0	0	0	0	0	0	0	0	0	0	0	0	0	0	0	0	0	0	0	0	0	0
K562	LH00307	1	0	0	-3.3219	0	1	0	0	1	45710	717	1	1	0	0	0	0	0	0	0	0	0	0	0	0	0	0	0	0	0	0	0	0	0	0	0	0	0	0	0	0	0	0	0	0	0	0	0
K562	LH00308	1	0	0	-3.3219	0	1	0	0	1	46739	354	1	1	0	0	0	0	0	0	0	0	0	0	0	0	0	0	0	0	0	0	0	0	0	0	0	0	0	0	0	0	0	0	0	0	0	0	0
K562	LH00309	0	0	71288	-3.0943	0	0	0	0	2	72638	861	0	1	0	1	0	0	0	0	0	0	0	0	0	0	0	0	0	0	0	0	0	0	0	0	0	0	0	0	0	0	0	0	0	0	0	0	0
K562	LH00310	0	0	2114	-3.1175	0	0	0	0	2	3433	1573	0	1	0	1	0	0	0	0	0	0	0	0	0	0	0	0	0	0	0	0	0	0	0	0	0	0	0	0	0	0	0	0	0	0	0	0	0
K562	LH00311	0	0	80493	-1.6579	1	0	1	0	2	85089	14995	0	1	1	1	0	0	0	0	0	0	0	0	0	0	0	0	0	0	0	0	0	0	0	0	0	0	0	0	0	0	0	0	0	0	0	0	0
K562	LH00312	0	0	0	-0.8951	0	0	0	0	2	65683	425	1	1	0	1	0	0	0	0	0	0	0	0	0	0	0	0	0	0	0	0	0	0	0	0	0	70.6484	0	0	0	0	0	0	0	0	0	0	0
K562	LH00313	1	0	0	-0.5408	0	0	0	0	1	15128	4570	1	1	0	0	0	0	0	0	0	0	0	0	0	0	0	0	0	0	0	0	0	0	0	0	0	0	0	0	0	0	0	0	0	0	0	0	0
K562	LH00314	1	0	0	-3.0009	0	0	1	0	3	70782	1024	0	1	0	1	0	0	0	0	0	0	0	0	0	0	0	0	0	0	0	0	0	0	0	0	0	0	0	0	0	0	0	0	0	0	0	0	0
K562	LH00315	1	0	0	-3.3219	0	1	1	0	4	1638	5331	0	1	1	0	0	0	0	0	0	0	0	0	0	10.8066	0	0	0	0	0	0	0	0	0	0	0	0	0	0	0	0	0	0	0	0	0	0	0
K562	LH00316	1	0	0	-3.3219	0	0	0	0	7	64100	7228	0	1	0	0	0	0	0	0	0	0	0	0	0	0	0	0	0	0	0	0	0	0	0	0	0	0	0	0	0	0	0	0	0	0	0	0	0
K562	LH00317	1	0	0	-2.2238	0	0	0	0	8	32197	3109	0	1	0	0	0	0	0	0	0	0	0	0	0	0	0	0	0	0	0	0	0	0	0	0	0	0	0	0	0	0	0	0	0	0	0	0	0
K562	LH00318	1	0	0	-0.422	0	0	0	0	2	17907	962	0	1	0	0	0	0	0	0	0	0	0	0	0	0	0	0	0	0	0	0	0	0	0	0	0	0	0	0	0	0	0	0	0	0	0	0	0
K562	LH00319	1	0	0	-1.0744	0	0	0	0	3	338	1250	0	1	0	0	0	0	0	0	0	0	0	0	0	0	45.2712	0	0	0	0	0	0	0	0	0	0	0	0	0	51.4586	0	0	0	0	0	0	0	0
K562	LH00320	0	0	347805	-3.0009	0	0	0	0	3	552953	2948	1	1	0	1	0	0	0	0	0	0	0	0	0	0	0	0	0	0	0	0	0	0	0	0	0	0	0	0	0	0	0	0	0	0	0	0	0
K562	LH00321	0	0	2424	0.0708	0	0	1	0	6	208543	5373	0	1	0	1	0	0	0	0	76.7567	0	0	0	0	0	0	0	0	0	0	0	0	0	0	0	0	0	0	0	0	0	0	0	0	150.0435	0	0	43.2456
K562	LH00322	0	0	2424	-0.3001	0	0	1	0	5	208418	4621	0	1	0	1	0	0	0	0	76.7567	0	0	0	0	0	0	0	0	0	0	0	0	0	0	0	0	0	0	0	0	0	0	0	0	150.0435	0	0	43.2456
K562	LH00323	0	0	5220	0.3212	0	0	0	0	1	33791	467	1	1	0	1	0	0	0	0	0	0	0	0	0	0	0	0	0	0	0	0	0	0	0	0	0	0	0	0	0	0	0	0	0	0	0	0	0
K562	LH00324	1	0	0	-1.7364	0	0	0	0	2	4192	11183	0	1	0	0	0	0	0	0	0	0	0	0	0	0	0	0	0	0	0	0	0	0	0	0	0	0	0	0	0	0	0	0	0	0	0	0	0
K562	LH00325	0	0	11833	0.0404	0	0	0	0	3	11829	252	0	1	0	1	0	0	0	0	0	0	0	0	0	0	0	0	0	0	0	0	0	0	0	0	0	0	0	0	0	0	0	0	0	0	0	0	0
K562	LH00326	1	0	0	-3.3219	0	0	0	0	2	489655	172	0	1	0	0	0	0	0	0	0	0	0	0	0	0	0	0	0	0	0	0	0	0	0	0	0	0	0	0	0	0	0	0	0	0	0	0	0
K562	LH00327	1	0	0	-2.1254	0	1	0	0	1	71579	20860	0	1	0	0	0	0	0	0	0	0	0	0	0	0	0	0	0	0	0	0	0	0	0	0	0	0	0	0	0	0	0	0	0	0	0	0	0
K562	LH00328	0	0	252	-1.5378	0	0	0	0	1	214	820	0	1	0	1	0	0	0	0	0	0	0	201.3268	0	0	394.8235	0	26.4118	192.4808	0	0	0	662.2043	0	14.6153	114.5357	50.2452	41.6339	20.16	58.281	0	0	0	97.0351	132.5272	0	105.271	55.4763
K562	LH00330	0	0	53470	-3.1658	0	0	0	0	1	65897	12468	1	1	0	1	0	0	0	0	0	0	0	0	0	0	0	0	0	0	0	0	0	0	0	0	0	0	0	0	0	0	0	0	0	0	0	0	0
K562	LH00331	0	0	697388	-1.7527	0	0	0	0	4	856031	653	0	1	0	1	0	0	0	0	0	0	0	0	0	0	0	0	0	0	0	0	0	0	0	0	0	0	0	0	0	0	0	0	0	0	0	0	0
K562	LH00332	0	0	289198	-3.3219	0	1	1	0	2.5	482507	2312	1	1	0	1	0	0	0	0	0	0	0	0	0	0	0	0	0	0	0	0	0	0	0	0	0	0	0	0	0	0	0	0	0	0	0	0	0
K562	LH00333	0	0	312215	-3.3219	0	1	0	0	3	482350	344	0	1	1	1	0	0	0	0	0	0	0	0	0	0	0	0	0	0	0	0	0	0	0	0	0	0	0	0	0	0	0	0	0	0	0	0	0
K562	LH00334	1	0	0	-1.0381	0	0	1	0	1	97	1241	1	1	0	0	0	92.8808	0	43.3873	0	0	0	0	54.9592	57.3628	458.3356	0	37.1743	75.3612	0	119.5389	36.0357	0	0	50.0155	155.1637	50.3492	0	65.8086	20.9633	0	0	0	75.1292	25.3426	39.4196	161.0141	57.6151
K562	LH00335	0	0	2482	-1.303	0	0	0	0	1	48478	1899	1	1	0	1	0	0	0	0	0	0	0	0	0	0	0	0	0	0	0	0	0	0	0	0	0	0	0	0	0	0	0	0	0	0	0	0	0
K562	LH00336	1	0	0	-0.876	0	0	0	0	1	2340	2301	0	1	0	0	0	0	0	0	0	0	0	0	0	0	0	0	0	0	0	0	0	0	0	0	0	0	0	0	0	0	0	0	0	0	0	0	0
K562	LH00337	1	0	0	-3.0882	0	1	1	0	5	121	1008	1	1	0	0	0	112.3541	0	0	0	0	0	0	734.6545	0	116.2425	338.5429	0	71.829	0	0	0	160.9872	0	119.2718	81.1642	92.4199	0	0	44.9791	0	0	0	49.4735	0	0	134.4278	493.2366
K562	LH00338	1	0	0	-3.3219	0	1	0	0	1	2120	367	0	1	0	1	0	0	0	0	0	0	0	0	0	0	0	0	0	0	0	0	0	0	0	0	0	0	0	0	0	0	0	0	0	0	0	0	0
K562	LH00339	0	0	18816	-3.3219	0	0	0	0	1	24582	803	0	1	0	1	0	0	0	0	0	0	0	0	0	0	0	0	0	0	0	0	0	0	0	0	0	0	0	0	0	0	0	0	0	0	0	0	0
K562	LH00340	1	0	905	-1.5286	0	1	0	0	2	863	286	0	1	0	1	0	0	0	0	0	0	0	0	0	0	0	0	0	0	0	0	0	0	0	0	0	0	0	0	0	0	0	0	0	0	0	0	0
K562	LH00341	0	0	697	-0.4755	0	0	0	0	2	8233	7076	0	1	0	1	0	0	0	0	0	0	0	0	0	0	0	0	0	0	0	0	0	0	0	0	0	0	0	0	0	0	0	0	0	0	0	0	0
K562	LH00342	1	0	183913	-2.856	0	1	1	0	3	224258	3060	0	1	0	1	0	0	0	0	0	0	0	0	0	0	0	0	0	0	0	0	0	0	0	0	0	0	0	0	0	0	0	0	0	0	0	0	0
K562	LH00343	1	0	0	13.421	0	0	1	0	2.5	17568	257.5	1	1	0	0	0	0	0	0	0	0	0	0	0	0	0	0	0	0	0	0	0	0	0	0	0	0	0	0	0	0	0	0	0	0	0	0	0
K562	LH00344	1	0	0	-1.0199	0	1	1	0	2	153379	866	0	1	0	1	0	0	147.5714	87.2797	0	0	0	15.3605	68.6619	27.7677	110.4217	0	267.0736	96.8424	0	412.2499	127.4995	29.5103	81.3861	0	141.4462	335.0612	0	430.6116	41.7471	30.141	47.9479	0	144.3323	135.1767	491.7008	243.7104	130.871
K562	LH00345	1	0	0	-2.141	0	0	0	0	1	12154	2586	0	1	0	0	0	0	0	0	0	0	0	0	0	0	0	0	0	0	0	0	0	0	0	0	0	0	0	0	0	0	0	0	0	0	0	0	0
K562	LH00346	0	0	6090	0.9045	0	0	0	0	2	16319	9329	0	1	0	1	0	0	0	0	0	0	0	0	0	0	0	0	0	0	0	0	0	0	0	0	0	0	0	0	0	0	0	0	0	0	0	0	0
K562	LH00347	0	0	6090	0.8967	0	0	1	0	2	14588	7283	0	1	0	1	0	0	0	0	0	0	0	0	0	0	0	0	0	0	0	0	0	0	0	0	0	0	0	0	0	0	0	0	0	0	0	0	0
K562	LH00348	1	0	0	-3.1147	0	0	1	0	2	112531	1951	1	1	0	1	0	0	0	0	0	0	0	0	0	0	0	0	0	0	0	0	0	0	0	0	0	0	0	0	0	0	0	0	0	0	0	0	0
K562	LH00349	1	0	0	-3.3219	0	0	0	0	2	107574	736	1	1	0	1	0	0	0	0	0	0	0	0	0	0	0	0	0	0	0	0	0	0	0	0	0	0	0	0	0	0	0	0	0	0	0	0	0
K562	LH00350	1	0	0	-3.3219	0	1	0	0	2.5	89576	615.5	1	1	0	0	0	0	0	0	0	0	0	0	0	0	0	0	0	0	0	0	0	0	0	0	0	0	0	0	0	0	0	0	0	0	0	1603.2279	0
K562	LH00351	1	0	0	-3.3219	0	1	1	0	2	87434	174	1	1	0	0	0	0	0	0	0	0	0	0	0	0	0	0	0	0	0	0	0	0	0	0	0	0	0	0	0	0	0	0	0	0	0	0	0
K562	LH00352	1	0	0	-3.3219	0	1	0	0	3	11087	4029	1	1	0	1	0	0	0	0	0	0	0	0	0	0	0	0	0	0	0	0	0	0	0	0	0	0	0	0	0	0	0	0	0	0	0	0	0
K562	LH00353	0	0	24	-2.1151	0	0	0	0	1	38	1767	0	1	0	1	0	0	0	61.1098	0	0	0	0	0	25.6155	0	0	0	54.7276	0	0	0	33.5252	0	37.4207	75.7127	0	0	0	0	0	0	0	0	32.828	0	0	81.6237
K562	LH00354	1	0	0	-2.9353	0	0	0	0	2	22	983	0	1	0	1	0	0	0	0	0	0	0	0	0	0	0	0	106.2474	0	0	253.1687	0	0	61.6192	0	101.433	292.0296	0	131.272	43.4725	190.826	254.8896	0	130.3596	0	45.4713	0	71.4471
K562	LH00355	1	0	0	-2.8664	0	1	0	0	1	40194	10438	1	1	0	0	0	0	0	0	0	0	0	0	0	0	0	0	0	0	0	0	0	0	0	0	0	0	0	0	0	0	0	0	0	0	0	0	0
K562	LH00356	1	0	0	-3.1793	0	0	0	0	2	42552	7864	1	1	0	0	0	0	0	0	0	0	0	0	0	0	0	0	0	0	0	0	0	0	0	0	0	0	0	0	0	0	0	0	0	0	0	0	0
K562	LH00357	1	0	0	-3.3219	0	0	0	0	3	45194	3768	1	1	0	0	0	0	0	0	0	0	0	0	0	0	0	0	0	0	0	0	0	0	0	0	0	0	0	0	0	0	0	0	0	0	0	0	0
K562	LH00358	1	0	0	-3.3219	0	0	0	0	2	47471	2942	1	1	0	1	0	0	0	0	0	0	0	0	0	0	0	0	0	0	0	0	0	0	0	0	0	0	0	0	0	0	0	0	0	0	0	0	0
K562	LH00359	1	0	130458	-2.7321	0	1	1	0	3	136209	2182	1	1	0	1	0	0	0	0	0	0	0	0	0	0	0	0	0	0	0	0	0	0	0	0	0	0	0	0	0	0	0	0	0	0	0	0	0
K562	LH00360	0	0	236	-3.298	0	0	0	0	3.5	236	4355	1	1	0	1	0	0	0	0	0	0	0	0	0	62.0249	64.5835	0	0	0	0	0	0	0	0	0	0	0	0	0	0	0	0	0	0	0	0	0	0
K562	LH00361	1	0	946	-3.3219	0	0	1	0	4	762	956	1	1	0	1	0	0	0	0	0	0	0	0	0	0	0	0	0	0	0	0	0	0	0	0	0	0	0	0	0	0	0	0	0	0	0	0	0
K562	LH00362	1	0	0	-2.6133	0	0	0	0	1	54212	1346	1	1	0	0	0	0	0	0	0	0	0	0	0	0	0	0	0	0	0	0	0	0	0	0	0	0	0	0	0	0	0	0	0	0	0	0	0
K562	LH00363	1	0	0	-3.3219	0	1	0	0	5	374116	538	1	1	0	0	0	0	0	0	0	0	0	0	0	0	0	0	0	0	0	0	0	0	0	0	0	0	0	0	0	0	0	0	0	0	0	0	0
K562	LH00364	0	0	180	0.7223	0	1	1	0	3	57073	4911	0	1	0	1	0	0	0	0	0	0	0	0	0	0	0	0	0	0	0	0	0	0	0	0	0	0	0	0	0	0	0	0	0	0	0	0	0
K562	LH00365	1	0	0	3.1565	0	1	1	0	2	59377	914	0	1	0	1	0	0	0	0	0	0	0	0	0	0	0	0	0	0	0	0	0	0	0	0	0	0	0	0	0	0	0	0	0	0	0	0	0
K562	LH00366	0	0	2465	-1.6594	0	0	0	0	1	7521	5068	1	1	0	1	0	0	0	0	0	0	0	0	0	0	0	0	0	0	0	0	0	0	0	0	0	0	0	0	0	0	0	0	0	0	0	0	0
K562	LH00367	0	0	7707	0.1517	0	0	1	0	2	26773	473	1	1	0	1	0	0	0	0	0	0	0	0	0	0	0	0	0	0	0	0	0	0	0	0	0	0	0	25.1585	0	0	0	0	0	0	0	0	0
K562	LH00368	1	0	0	0.4581	0	0	0	0	1	2	430	0	1	0	0	0	0	0	0	0	0	0	0	161.0401	0	0	91.2622	30.3463	0	0	0	34.3257	220.9361	0	60.3789	0	881.5779	0	0	39.6945	0	0	0	0	0	0	0	588.8903
K562	LH00369	1	0	0	-3.3219	0	0	0	0	2	30294	673	1	1	0	0	0	0	0	0	0	0	0	0	0	0	0	0	0	0	0	0	0	0	0	0	0	0	0	0	0	0	0	0	0	0	0	0	0
K562	LH00370	1	0	0	1.1368	0	0	1	0	4	22	1066	1	1	1	0	0	0	0	21.7881	0	0	0	0	0	0	50.913	0	0	67.3722	0	67.2683	39.4871	0	57.7568	55.1195	203.3568	208.9239	0	0	103.3734	0	0	0	75.8199	155.7642	33.9433	88.2751	103.9109
K562	LH00371	0	0	56366	-0.8226	0	1	1	0	2	56625	1533	1	1	0	1	0	0	0	0	0	0	0	0	0	0	0	0	0	0	0	0	0	0	0	0	0	0	0	0	0	0	0	0	0	0	0	0	0
K562	LH00372	0	0	14482	3.1148	0	0	0	0	5	246741	1566	0	1	0	1	0	0	0	0	0	0	0	0	0	0	0	0	0	0	0	0	0	0	0	0	0	0	0	0	0	0	0	0	0	0	0	0	0
K562	LH00373	1	0	0	-3.3219	0	0	0	0	4	194079	2067	0	1	0	1	0	0	0	0	0	0	0	0	0	0	0	0	0	0	0	0	0	0	0	0	0	0	0	0	0	0	0	0	0	0	0	0	0
K562	LH00374	0	0	836735	-3.3219	0	0	0	0	2	840271	3453	0	1	0	1	0	0	0	0	0	0	0	0	0	0	0	0	0	0	0	0	0	0	0	0	0	0	0	0	0	0	0	0	0	0	0	0	0
K562	LH00375	0	0	782340	-3.3219	0	0	0	0	3	804641	16006	0	1	0	1	0	0	0	0	0	0	0	0	0	0	0	0	0	0	0	0	0	0	0	0	0	0	0	0	0	0	0	0	0	0	0	0	0
K562	LH00376	0	0	291328	-3.3219	0	0	0	0	3	532358	15921	0	1	0	1	0	0	0	0	0	0	0	0	0	0	0	0	0	0	0	0	0	0	0	0	0	0	0	0	0	0	0	0	0	0	0	0	0
K562	LH00377	0	0	291328	-3.3207	0	0	1	0	3	525714	20170	0	1	0	1	0	0	0	0	0	0	0	0	0	0	0	0	0	0	0	0	0	0	0	0	0	0	0	0	0	0	0	0	0	0	0	0	0
K562	LH00378	0	0	263291	-3.3219	0	0	0	0	3	358346	7407	0	1	1	1	0	0	0	0	0	0	0	0	0	0	0	0	0	0	0	0	0	0	0	0	0	0	0	0	0	0	0	0	0	0	0	0	0
K562	LH00379	0	0	177676	-3.3219	0	0	0	0	5	238411	1904	0	1	0	1	0	0	0	0	0	0	0	0	0	0	0	0	0	0	0	0	0	0	0	0	0	0	0	0	0	0	0	0	0	0	0	0	0
K562	LH00380	1	0	177676	-3.1605	0	1	0	0	2	179049	623	0	1	0	1	0	0	0	0	0	0	0	0	0	0	0	0	0	0	0	0	0	0	0	0	0	0	0	0	0	0	0	0	0	0	0	0	0
K562	LH00381	1	0	0	-2.4571	0	0	0	0	1	71799	5749	0	1	0	0	0	0	0	0	0	0	0	0	0	0	0	0	0	0	0	0	0	0	0	0	0	0	0	0	0	0	0	0	0	0	0	0	0
K562	LH00382	1	0	0	-0.2768	0	1	0	0	2	4509	3123	0	1	0	1	0	0	0	0	0	0	0	0	0	0	0	0	0	0	0	0	0	0	0	0	0	0	0	0	0	0	0	0	0	0	0	0	0
K562	LH00383	1	0	0	1.0338	0	1	0	0	1	220	1567	0	1	0	1	0	0	0	0	0	0	0	0	0	35.0145	0	0	0	0	0	63.7684	0	0	41.9308	0	129.5701	121.6348	0	28.0476	56.1248	0	0	0	0	35.2971	0	0	82.8697
K562	LH00384	1	0	0	-3.3219	0	0	0	0	2	0	1651	1	1	0	1	0	0	0	0	0	0	0	0	0	0	0	0	0	0	0	0	0	0	0	0	0	0	0	0	0	0	0	0	0	0	0	0	0
K562	LH00386	0	0	3259	3.4407	0	0	0	0	1	9350	428	1	1	1	1	0	19.4358	0	93.7587	0	0	0	290.0677	57.3873	156.3483	722.5336	367.3127	80.3967	95.1752	0	103.8486	135.9649	386.6592	304.9227	167.614	151.4964	106.5732	0	79.431	220.688	19.158	29.0372	0	294.9148	195.2116	139.2631	384.1742	184.365
K562	LH00387	0	0	1872	-1.4676	0	0	0	0	2	16824	598	1	1	0	1	0	0	0	0	0	0	0	0	0	0	0	0	0	0	0	0	0	0	0	0	0	0	0	0	0	0	0	0	0	0	0	0	0
K562	LH00388	1	0	0	-3.3219	0	1	1	0	4	13498	812	1	1	0	0	0	0	0	34.6654	0	0	0	0	0	0	0	0	46.6253	160.1476	0	80.38	232.8107	0	0	0	94.5945	60.9012	0	45.4363	0	0	0	0	74.0838	0	287.1716	280.5515	0
K562	LH00389	0	0	38806	-2.8031	0	1	1	0	4	64347	480	1	1	0	1	0	0	0	0	0	0	0	0	0	0	0	0	0	0	0	0	0	0	0	0	0	0	0	0	0	0	0	0	0	0	0	0	0
K562	LH00390	1	0	5811	-2.1946	0	1	1	0	2	14597	1275	1	1	0	1	1	0	0	52.2301	0	0	0	0	52.7069	0	39.4598	314.6265	142.5453	245.9853	0	487.8114	0	217.5695	56.8905	28.8482	81.0904	266.6618	53.9984	339.6199	0	40.7276	85.7801	0	56.3982	0	209.7631	60.0794	471.1001
K562	LH00391	1	0	0	1.3051	0	0	0	0	2	12276	4075	1	1	1	0	0	0	0	0	0	0	0	0	0	0	98.4004	0	0	62.4776	0	0	0	0	0	0	50.4409	327.1248	0	0	0	0	0	0	0	0	41.4419	0	0
K562	LH00392	0	0	2201	-1.692	0	1	0	0	4	11553	1565	1	1	0	1	0	0	0	0	0	0	0	0	0	0	0	0	0	0	0	0	0	0	0	0	0	0	0	0	0	0	0	0	0	0	0	0	47.4308
K562	LH00393	1	0	2721	-2.8757	0	1	0	0	4	12009	583	1	1	0	1	0	0	0	0	0	0	0	0	0	0	0	0	0	0	0	0	0	0	0	0	0	0	0	0	0	0	0	0	0	0	0	0	47.4308
K562	LH00394	1	0	0	2.0667	0	0	0	0	1	20835	2851	1	1	0	0	0	0	0	0	0	0	0	0	0	0	0	0	0	0	0	0	0	0	0	0	0	0	0	0	0	0	0	0	0	0	0	0	0
K562	LH00395	1	0	0	0.658	0	0	1	0	3	12	820	1	1	0	0	0	197.1756	46.5847	62.4421	0	0	0	38.1694	648.2395	113.9958	41.7892	330.139	76.4268	622.2393	0	62.2195	0	473.359	123.7758	307.2233	222.3007	68.3238	0	99.3448	145.3365	0	0	0	858.7086	145.4107	0	192.5041	375.4237
K562	LH00396	0	0	435	-0.9477	0	0	1	0	2	669	852	1	1	0	1	0	0	0	0	0	0	0	0	648.2395	0	0	0	0	0	0	90.517	39.0894	473.359	0	0	0	0	0	0	0	0	0	0	0	0	0	0	375.4237
K562	LH00397	1	0	4073	-0.9059	0	0	1	0	2	4307	459	1	1	0	1	0	0	0	0	0	0	0	0	0	0	0	0	0	0	0	0	0	0	0	0	0	0	0	0	0	0	0	0	0	0	0	0	0
K562	LH00398	0	0	4993	-3.3219	1	1	1	0	2	5234	190	1	1	0	1	0	0	0	53.0884	115.4155	0	0	306.6921	0	0	0	0	0	0	0	70.8591	0	0	77.4216	29.3519	0	0	0	64.9915	0	30.0638	22.942	0	0	26.9921	0	0	0
K562	LH00399	1	0	8121	-1.9852	0	1	0	0	4	8355	559	1	1	0	1	0	0	0	0	0	0	0	0	0	0	0	0	0	0	0	0	0	0	0	0	0	0	0	0	0	0	0	0	0	0	0	0	0
K562	LH00400	1	0	0	0.8585	0	0	0	0	2	20702	3136	0	1	0	0	0	0	0	0	0	0	0	0	0	0	0	0	0	0	0	0	0	0	0	0	0	0	0	0	0	0	0	0	0	0	0	0	0
K562	LH00401	1	0	0	2.8092	0	0	0	0	1	594	1349	0	1	0	0	0	0	0	64.4159	0	0	0	0	0	71.6485	0	0	31.4759	0	0	0	0	0	60.1495	0	62.6203	0	0	32.7595	0	41.0171	0	0	0	0	0	0	0
K562	LH00402	1	0	0	0.7079	0	1	0	0	1	4903	4346	0	1	0	0	0	0	0	0	0	0	0	0	0	0	0	0	0	0	0	0	0	0	0	0	0	0	0	0	0	0	0	0	0	0	0	0	0
K562	LH00403	1	0	0	-2.8359	0	0	0	0	2	19735	979	1	1	0	0	0	0	0	0	0	0	0	0	0	0	0	0	0	0	0	0	0	0	0	0	0	0	0	0	0	0	0	0	0	0	0	0	0
K562	LH00404	1	0	0	-3.1842	0	1	0	0	3	411	2134	1	1	0	0	0	0	0	37.4195	0	0	0	28.1961	0	83.0305	22.5331	0	0	42.0688	0	0	0	0	0	0	43.7773	0	46.0397	10.5995	51.5872	0	0	0	72.4921	12.2683	0	0	47.0938
K562	LH00405	0	0	81275	-2.6812	0	0	0	0	2	88135	460	0	1	0	1	0	0	0	0	0	0	0	0	0	0	0	0	0	0	0	0	0	0	0	0	0	0	0	0	0	0	0	0	0	0	0	0	0
K562	LH00406	0	0	79223	-0.7172	0	1	1	0	2	98912	1954	0	1	0	1	0	0	5969.5166	0	268.8991	0	0	0	172.2718	0	898.1907	0	157.0047	16.3576	0	96.7285	41.085	64.9698	0	0	42.1696	348.9162	0	267.9197	0	0	0	0	0	0	178.3063	165.1551	63.3215
K562	LH00407	1	0	0	2.1059	0	0	1	0	4	168	7800	1	1	0	1	0	0	0	0	80.3933	0	0	55.3977	0	100.4645	187.4835	0	48.8661	116.8617	0	66.6436	0	0	99.7388	42.8997	198.4019	89.4509	0	0	97.7856	0	0	0	261.9627	142.4451	46.8201	228.9404	136.1479
K562	LH00408	0	0	26154	-3.3219	0	1	1	0	2	49678	341	0	1	0	1	0	0	0	0	0	0	0	0	0	0	0	0	0	0	0	0	0	0	0	0	0	0	0	0	0	0	0	0	0	0	0	0	0
K562	LH00409	0	0	26154	-2.7519	0	1	1	0	2	39491	438	0	1	0	1	0	0	0	0	70.1711	0	0	0	0	0	0	0	0	0	0	0	0	0	0	0	0	0	0	0	0	0	0	0	0	0	0	0	0
K562	LH00410	0	0	33404	-2.6763	0	0	0	0	2	38218	1086	1	1	0	1	0	0	0	0	0	0	0	0	0	0	0	0	0	0	0	0	0	0	0	0	0	0	0	0	0	0	0	0	0	0	0	0	0
K562	LH00411	0	0	0	-1.4973	0	1	0	0	2	57849	913	0	1	0	0	0	0	0	0	0	0	0	0	0	0	0	0	0	0	0	0	0	0	0	0	0	0	0	0	0	0	0	0	0	0	0	0	0
K562	LH00412	1	0	0	-3.3219	0	0	0	0	1	28355	324	0	1	0	0	0	0	0	0	0	0	0	0	0	0	0	0	0	0	0	0	0	0	0	0	0	0	0	0	0	0	0	0	0	0	0	0	0
K562	LH00413	1	0	0	-1.2315	1	1	1	0	5	15031	1739	0	1	1	0	0	0	0	0	0	0	0	0	0	0	0	0	0	0	0	0	0	0	0	0	0	0	0	0	0	0	0	0	0	0	0	0	0
K562	LH00414	1	0	49786	-3.3219	0	1	0	0	2	52531	4867	1	1	0	1	0	0	0	0	0	0	0	0	0	0	0	0	0	0	0	0	0	0	0	0	0	0	0	0	0	0	0	0	0	0	0	0	0
K562	LH00415	1	0	0	-3.3219	0	0	0	0	2	354	789	1	1	0	0	0	0	0	0	0	0	0	0	0	0	0	0	0	0	0	0	0	0	0	0	0	0	0	0	0	0	0	0	0	0	0	0	0
K562	LH00416	0	0	2625	-1.6682	0	0	1	0	1	2553	2151	1	1	0	1	0	0	0	0	0	0	0	0	0	0	0	0	0	0	0	0	0	0	0	0	0	0	0	0	0	0	0	0	0	0	0	0	0
K562	LH00417	1	0	0	-0.9858	0	0	0	0	2	18382	2980	1	1	0	0	0	0	0	0	0	0	0	0	0	0	0	0	0	0	0	0	0	0	0	0	0	0	0	0	0	0	0	0	0	0	0	0	0
K562	LH00418	0	0	690	-0.8284	0	0	0	0	1	17651	2923	1	1	0	1	0	0	0	0	0	0	0	0	0	0	0	0	0	0	0	0	0	0	0	0	0	0	0	0	0	0	0	0	0	0	0	0	0
K562	LH00419	1	0	0	-3.3219	0	0	0	0	4	18707	260	1	1	0	1	0	0	0	0	0	0	0	0	0	0	0	0	0	0	0	0	0	0	0	0	0	0	0	0	0	0	0	0	0	0	0	0	0
K562	LH00420	0	0	12424	-0.7992	0	1	1	1	2	83899	5372	1	1	0	1	0	0	0	0	0	0	0	0	0	0	0	0	0	0	0	129.72	0	0	0	0	0	0	0	50.5352	0	0	0	0	0	0	0	0	0
K562	LH00421	1	0	0	0.7011	0	0	0	0	2	56219	3907	0	1	0	0	0	0	0	0	0	0	0	0	0	0	0	0	0	0	0	0	0	0	0	0	0	0	0	0	0	0	0	0	0	0	0	0	0
K562	LH00422	1	0	0	-0.2628	0	1	0	0	2	56101	3561	0	1	0	1	0	0	0	0	0	0	0	0	0	0	0	0	0	0	0	0	0	0	0	0	0	0	0	0	0	0	0	0	0	0	0	0	0
K562	LH00423	1	0	0	-0.5444	0	1	1	0	2	40779	2037	0	1	0	0	0	0	0	0	0	0	0	0	0	0	0	0	0	0	0	52.2463	0	0	0	0	0	0	0	0	0	0	0	0	0	0	0	0	0
K562	LH00424	1	0	0	-0.5907	0	1	0	0	2	40622	947	0	1	0	0	0	0	0	0	0	0	0	0	0	0	0	0	0	0	0	0	0	0	0	0	0	0	0	0	0	0	0	0	0	0	0	0	0
K562	LH00425	0	0	2185	-1.6218	0	0	0	0	2	17148	266	1	1	0	0	0	0	0	0	0	0	0	0	0	0	0	0	0	0	0	0	0	0	0	0	0	0	0	0	0	0	0	0	0	0	0	0	0
K562	LH00426	0	0	84703	0.6588	0	1	1	0	2	153622	563	0	1	0	1	0	0	0	0	0	0	0	0	0	0	0	0	0	0	0	0	0	0	0	0	0	0	0	0	0	0	0	0	31.2769	0	0	0	0
K562	LH00427	0	0	24656	-1.5285	0	1	1	0	2	153788	1252	0	1	0	1	0	0	0	0	0	0	0	0	0	0	0	0	0	0	0	0	0	0	0	0	0	0	0	0	0	0	0	0	0	0	0	0	0
K562	LH00428	1	0	0	-2.2136	0	0	0	0	3	118880	11633	0	1	0	0	0	0	0	0	0	0	0	25.659	0	0	0	0	0	0	0	0	0	0	0	0	0	0	0	0	0	0	0	0	0	0	0	0	0
K562	LH00429	0	0	20663	-1.5229	0	0	0	0	2	89973	3137	1	1	0	1	0	0	0	0	0	0	0	0	0	0	0	0	0	0	0	0	0	0	0	0	0	0	0	0	0	0	0	0	0	0	0	0	0
K562	LH00430	1	0	0	2.9377	0	0	0	0	4	205	6606	1	1	0	0	0	72.6201	3366.6784	0	0	0	0	36.7206	3471.7267	41.4423	67.1943	209.9975	38.7313	86.766	0	99.0801	37.2202	0	62.7801	76.3563	247.2325	0	0	57.9024	0	0	35.1783	0	156.106	241.994	0	0	382.6931
K562	LH00431	0	0	37	-2.5221	0	0	0	0	3.5	25	850.5	0	1	0	1	0	72.6201	3366.6784	0	0	0	0	36.7206	3471.7267	45.2377	67.1943	209.9975	38.7313	86.766	0	99.0801	37.2202	0	62.7801	76.3563	247.2325	216.2172	0	57.9024	68.3325	0	35.1783	0	156.106	241.994	0	0	382.6931
K562	LH00432	1	0	5738	-0.7661	0	0	0	0	2	6062	511	0	1	0	1	0	0	0	0	0	0	0	0	0	0	0	0	0	0	0	0	0	0	0	0	0	0	0	0	0	0	0	0	0	0	0	0	0
K562	LH00433	0	0	45654	-3.3219	0	0	0	0	1	66334	216	0	1	0	1	0	0	0	0	0	0	0	0	0	0	0	0	0	0	0	0	0	0	0	0	0	0	0	0	0	0	0	0	0	0	0	0	0
K562	LH00434	0	0	34238	-1.3923	0	0	0	0	2	34430	350	0	1	0	1	0	0	0	0	0	0	0	0	0	0	0	0	0	0	0	0	0	0	0	0	0	0	0	0	0	0	0	0	0	0	0	0	0
K562	LH00435	1	0	0	-2.4866	0	0	0	0	2	29615	461	0	1	0	0	0	0	0	0	0	0	0	0	0	0	0	0	0	0	0	0	0	0	0	0	0	0	0	0	0	0	0	0	0	0	0	0	0
K562	LH00436	1	0	0	-0.1573	0	0	0	0	3	14719	8565	0	1	0	0	0	0	0	0	0	0	0	0	0	0	0	0	0	0	0	0	0	0	0	0	0	0	0	0	0	0	0	0	0	0	0	0	0
K562	LH00437	1	0	195094	2.038	0	0	0	0	3	195081	3132	0	1	0	1	0	0	0	0	0	0	0	0	0	0	0	0	0	0	0	0	0	0	0	0	0	0	0	0	0	0	0	0	0	0	0	0	0
K562	LH00438	0	0	197319	1.1933	0	0	0	0	1	197306	1327	0	1	0	1	0	0	0	0	0	0	0	0	0	0	0	0	0	0	0	0	0	0	0	0	0	0	0	0	0	0	0	0	0	0	0	0	0
K562	LH00439	0	0	423916	-2.993	0	0	0	0	1	423903	387	0	1	0	1	0	0	0	0	0	0	0	0	0	0	0	0	0	0	0	0	0	0	0	0	0	0	0	0	0	0	0	0	0	0	0	0	0
K562	LH00440	0	0	546685	-2.5655	0	0	0	0	1	546672	273	0	1	0	1	0	0	0	0	0	0	0	0	0	0	0	0	0	0	0	0	0	0	0	0	0	0	0	0	0	0	0	0	0	0	0	0	0
K562	LH00441	0	0	548484	-1.5095	0	0	0	0	2	548471	678	0	1	0	1	0	0	0	0	0	0	0	0	0	0	0	0	0	0	0	0	0	0	0	0	0	0	0	0	0	0	0	0	0	0	0	0	0
K562	LH00442	1	0	1037169	3.4412	0	0	1	0	4.5	1149064	614.5	0	1	0	1	0	0	0	0	0	0	0	0	173.5867	16.3446	192.2857	67.997	0	0	0	0	0	203.9783	60.8661	32.842	56.9268	0	0	0	0	0	0	0	60.7856	0	0	0	0
K562	LH00443	0	0	926966	0.3948	0	0	1	0	2	936919	3832	0	1	0	1	0	0	0	0	0	0	0	0	0	0	0	0	0	0	0	0	0	0	43.2047	0	0	0	0	0	0	0	0	0	0	0	0	0	0
K562	LH00444	0	0	926340	1.084	0	0	1	0	2	934890	1520	0	1	0	1	0	0	0	0	0	0	0	0	0	0	0	0	0	0	0	0	0	0	0	0	0	0	0	0	0	0	0	0	0	0	0	0	0
K562	LH00445	1	0	576489	1.5749	1	1	0	0	5	649286	4213	0	1	0	1	0	0	0	0	0	0	0	0	0	0	0	0	0	0	0	0	0	0	0	0	0	0	0	0	0	0	0	0	0	0	0	0	0
K562	LH00446	1	0	509943	2.4686	0	1	1	0	3.5	648818	644.5	1	1	0	1	0	0	0	0	0	0	0	0	0	0	0	0	0	0	0	0	0	0	0	0	0	0	0	0	0	0	0	0	0	0	0	0	0
K562	LH00447	0	0	576489	0.0753	0	0	0	0	4	645348	2307	0	1	0	1	0	0	0	0	0	0	0	0	28.986	0	0	66.6575	0	0	0	0	0	125.4579	0	0	0	0	39.2234	0	0	0	0	0	0	0	0	0	0
K562	LH00448	1	0	334678	-0.7296	0	0	0	0	19	484713	10875	0	1	0	1	0	0	0	0	0	0	0	0	0	0	0	0	0	0	0	0	0	0	0	0	0	0	0	0	0	0	0	0	0	0	0	0	0
K562	LH00449	0	0	367616	1.3631	0	0	0	0	13	419921	4050	0	1	0	1	0	0	0	0	0	0	0	0	0	0	0	0	0	0	0	0	0	0	0	0	0	0	0	0	0	0	0	0	0	0	0	0	0
K562	LH00450	0	0	415661	-1.8548	0	0	0	0	3	419049	272	0	1	0	1	0	0	0	0	0	0	0	0	0	0	0	0	0	0	0	0	0	0	0	0	0	0	0	0	0	0	0	0	0	0	0	0	0
K562	LH00454	1	0	367330	-1.3837	0	0	0	0	4	373728	296	0	1	0	1	0	0	0	0	0	0	0	0	0	0	0	0	0	0	0	0	0	0	0	0	0	0	0	0	0	0	0	0	0	0	0	0	0
K562	LH00455	0	0	347795	0.4431	0	1	0	0	3	370208	20508	0	1	0	1	0	0	0	0	0	0	0	0	0	0	0	0	0	0	0	0	0	0	0	0	0	0	0	0	0	0	0	0	0	0	0	0	0
K562	LH00457	1	0	0	-0.2408	0	0	0	0	3	46231	557	0	1	0	0	0	0	0	0	0	0	0	0	0	0	0	0	0	0	0	0	0	0	0	0	0	0	0	0	0	0	0	0	0	0	0	0	0
K562	LH00458	1	0	0	-0.8242	0	0	1	0	3	57294	716	0	1	0	1	0	0	0	0	0	0	0	0	0	0	0	0	0	0	0	0	0	0	0	0	0	0	0	0	0	0	0	0	0	0	0	0	0
K562	LH00459	1	0	0	-1.9362	0	1	1	0	1	8420	6896	1	1	0	0	0	0	0	0	0	0	0	0	0	0	0	0	0	0	0	0	0	0	0	0	0	0	0	0	0	0	30.1638	0	0	0	0	286.4581	0
K562	LH00460	1	0	0	-1.1872	0	1	1	1	3	71664	3557	1	1	0	0	0	0	0	0	0	0	0	0	0	0	0	0	0	0	0	0	0	0	0	0	0	0	0	0	0	0	0	0	0	0	0	0	0
K562	LH00461	1	0	0	-1.451	0	1	1	1	1	77992	566	1	1	0	0	1	0	0	0	0	0	0	0	0	0	0	0	0	0	0	0	0	0	0	0	0	0	0	0	0	0	0	0	0	0	0	0	0
K562	LH00462	0	0	20034	5.3361	0	1	0	0	5	0	2013	0	1	0	1	0	0	49.882	220.8488	66.0385	0	0	0	187.2083	62.6507	0	186.931	71.4749	87.6343	0	79.1593	225.0464	827.5777	112.6563	284.6661	195.553	97.6753	0	114.718	122.8369	0	67.4255	0	109.9889	52.8837	93.6133	252.2058	107.7999
K562	LH00463	1	0	0	2.1571	0	0	0	0	2	202	1067	0	1	0	1	0	0	0	0	0	0	0	198.7965	0	42.2276	70.6234	0	0	64.6916	0	0	0	38.0371	54.0568	0	0	0	0	0	36.5735	0	0	0	91.3978	30.5958	0	0	65.1409
K562	LH00464	0	0	102	-3.3219	0	0	1	0	2	106	134	0	1	0	1	0	28.1998	0	0	0	0	0	0	352.1558	0	0	0	0	40.0782	0	0	0	0	34.9558	0	224.3098	72.0225	0	0	0	0	0	0	89.5052	0	0	0	0
K562	LH00465	1	0	146	-0.8549	0	0	0	0	2	196	1573	1	1	0	1	1	0	0	0	0	0	0	192.9617	44.7157	35.5382	117.936	0	27.884	157.3914	0	112.4245	0	41.1876	64.6354	89.0972	80.9794	31.5358	81.6775	36.7553	48.0726	0	0	0	129.7243	27.0036	49.7251	95.618	0
K562	LH00466	0	0	0	-3.3219	0	0	1	0	3	845	576	0	1	0	0	0	0	0	0	0	0	0	0	0	0	0	0	0	0	0	0	0	19.8018	0	0	0	31.5358	81.6775	0	48.0726	0	0	0	0	0	0	0	0
K562	LH00467	1	0	0	-1.6328	0	0	0	0	1	3095	2140	1	1	0	0	0	0	0	0	0	0	0	0	0	0	0	0	0	0	0	0	0	0	0	0	0	0	0	0	0	0	0	0	0	0	0	0	0
K562	LH00468	1	0	0	-3.3219	0	0	0	0	2	28309	3909	0	1	0	1	0	0	0	0	314.382	0	0	205.6992	0	0	0	0	0	0	0	0	0	0	0	0	0	0	0	0	0	0	0	0	0	0	0	0	0
K562	LH00469	1	0	0	-3.3219	0	0	0	0	2	3274	512	1	1	0	0	0	0	0	0	0	0	0	0	0	0	0	0	0	0	0	0	0	0	0	0	0	0	0	0	0	0	0	0	0	0	0	0	0
K562	LH00470	0	0	18278	-2.0094	0	0	0	0	1	83490	431	0	1	0	1	1	0	0	0	0	0	0	0	0	0	0	0	0	0	0	0	0	0	0	0	0	0	0	0	0	0	0	0	0	0	0	0	0
K562	LH00471	0	0	22669	-0.5723	0	0	0	0	5	87881	1027	0	1	0	1	0	0	0	0	0	0	0	0	0	0	0	0	0	0	0	0	0	0	0	0	0	0	0	0	0	0	0	0	0	0	0	0	0
K562	LH00472	1	0	0	-0.3009	0	1	0	0	2	232960	2800	0	1	0	0	0	0	0	0	0	0	0	0	0	0	0	0	0	0	0	0	0	0	0	0	0	0	0	0	0	0	0	0	0	0	0	0	0
K562	LH00473	0	0	270	0.1521	0	0	0	0	3	234615	609	0	1	0	1	0	0	0	0	0	0	0	0	0	0	0	0	0	0	0	0	0	0	0	0	0	0	0	0	0	0	0	0	0	0	0	0	0
K562	LH00474	0	0	116164	2.16	0	0	1	0	2	204007	3914	0	1	0	1	0	0	0	0	120.3025	0	0	0	0	0	0	0	0	0	0	0	0	26.7138	0	0	0	0	0	0	0	0	0	0	0	0	0	0	0
K562	LH00475	0	0	128478	-1.3186	0	0	0	0	2	192053	5873	0	1	0	1	1	0	0	0	0	0	0	0	0	0	0	0	0	0	0	0	0	0	0	0	0	0	0	0	0	0	0	0	0	0	0	0	0
K562	LH00476	0	0	663	-1.9555	0	0	0	0	2	23588	671	0	1	0	1	1	0	0	0	0	0	0	0	0	0	0	0	0	0	0	0	0	0	0	0	0	0	0	0	0	0	0	0	0	0	0	0	0
K562	LH00477	0	0	4810	1.41	0	0	0	0	2	5265	2379	0	1	0	1	0	0	0	0	0	0	0	0	0	0	0	0	0	0	0	0	0	0	0	0	0	0	0	0	0	0	0	0	0	0	0	0	0
K562	LH00478	0	0	0	2.6414	0	0	1	0	2	0	750	0	1	0	0	0	0	0	0	25.3456	0	0	0	0	22.0323	0	0	0	35.2841	0	0	0	0	0	0	118.7125	50.2684	0	0	0	0	0	0	89.0804	0	0	0	0
K562	LH00479	0	0	0	1.9754	0	0	1	0	2	348	338	0	1	0	0	0	0	0	0	0	0	0	0	0	22.0323	0	0	0	35.2841	0	0	0	36.9139	0	0	118.7125	50.2684	0	0	0	0	0	0	89.0804	0	0	0	0
K562	LH00480	0	0	2131	-3.3219	0	0	0	0	2	42336	367	0	1	1	1	0	0	0	0	0	0	0	0	0	0	0	0	0	0	0	0	0	0	0	0	0	0	0	0	0	0	0	0	0	0	0	0	0
K562	LH00481	0	1	0	-2.1487	0	0	1	0	5	104869	1465	0	1	0	1	0	0	0	0	0	0	0	0	0	0	0	0	0	0	0	0	0	0	0	0	0	0	0	0	0	0	0	0	0	0	0	0	0
K562	LH00483	0	0	169802	3.3561	0	0	0	0	4	372230	2867	0	1	0	1	0	0	0	0	0	0	0	0	0	0	93.3344	0	0	0	0	0	0	0	0	0	0	0	0	0	0	0	0	0	0	0	0	0	0
K562	LH00484	0	0	174474	-1.9562	0	0	0	0	2	376723	427	0	1	0	1	0	0	0	0	0	0	0	0	0	0	0	0	0	0	0	0	0	0	0	0	0	0	0	0	0	0	0	0	0	0	0	0	0
K562	LH00485	0	0	211719	-3.056	0	0	0	0	4	277504	3692	0	1	0	1	0	0	0	0	0	0	0	0	0	0	0	0	0	0	0	0	0	0	0	0	0	0	0	0	0	0	0	0	0	0	0	0	0
K562	LH00486	0	0	174394	-2.5154	0	0	1	0	4.5	236436	1654.5	0	1	0	1	0	0	0	0	0	0	0	0	0	0	0	79.7287	0	35.8192	0	0	0	0	19.7506	0	0	0	0	0	0	0	0	0	0	0	0	1153.7234	0
K562	LH00487	0	0	167577	-3.3219	0	0	0	0	2	228845	1249	0	1	0	1	0	0	0	0	0	0	0	0	0	0	0	0	0	0	0	0	0	0	0	0	0	0	0	0	0	0	0	0	0	0	0	0	0
K562	LH00488	0	0	134621	-2.133	0	0	1	1	7	220017	5064	1	1	0	1	0	0	0	0	0	0	0	0	0	0	0	0	0	0	0	0	0	0	0	0	0	0	0	0	0	0	0	0	0	0	0	0	0
K562	LH00489	0	0	113156	-2.4459	0	0	1	0	2	174902	477	0	1	0	1	0	0	0	0	104.6803	0	0	0	0	0	0	0	0	0	0	0	0	0	0	0	0	0	0	0	0	0	0	0	0	0	0	0	0
K562	LH00490	1	0	108388	-2.4743	0	0	0	0	2	172096	1988	0	1	0	1	0	0	0	0	0	0	0	0	0	0	0	0	0	0	0	0	0	0	0	0	0	0	0	0	0	0	0	0	0	0	0	0	0
K562	LH00491	1	0	2605	0.3827	0	1	1	0	2	79416	259	0	1	0	1	0	0	0	0	0	0	0	0	0	0	0	0	0	78.2952	0	0	0	0	0	0	0	0	0	0	0	0	0	0	0	0	0	0	0
K562	LH00492	0	0	6064	-1.9135	0	0	0	0	1	66459	981	0	1	0	1	0	0	0	0	74.7877	0	0	0	0	0	0	0	0	0	0	0	0	0	0	0	0	61.5189	0	0	0	0	0	0	0	0	0	0	0
K562	LH00493	0	0	37392	1.8532	0	0	0	0	2	38176	779	0	1	0	1	0	0	0	0	0	0	0	0	0	0	0	0	0	0	0	0	0	0	0	0	0	0	0	0	0	0	0	0	0	0	0	0	0
K562	LH00494	1	0	0	0.6194	0	0	0	0	2	6751	6031	0	1	0	1	1	0	0	0	0	0	0	0	0	0	0	0	0	0	0	0	0	0	0	0	0	0	0	0	0	0	0	0	0	0	0	0	0
K562	LH00495	1	0	2905	3.2424	0	0	1	0	1	3059	672	0	1	0	1	1	0	0	0	0	0	0	0	0	0	0	0	0	0	0	0	0	0	0	0	65.69	0	0	0	0	0	0	0	0	0	0	0	0
K562	LH00496	1	0	1968	-0.8475	0	0	1	0	2	7615	568	1	1	0	1	0	0	0	27.7949	0	0	0	0	0	51.8998	86.1414	0	0	0	0	0	0	0	0	0	77.558	0	0	26.0155	38.805	0	0	0	52.9834	19.4448	0	0	0
K562	LH00497	1	0	0	-1.1551	0	1	1	1	1	21536	19925	1	1	0	0	0	0	0	0	140.9978	0	0	0	0	0	0	0	0	0	0	0	0	0	0	0	0	0	0	0	0	0	0	0	0	0	0	0	0
K562	LH00498	1	0	0	0.549	0	1	1	1	2	19491	9890	1	1	0	0	0	0	0	0	0	0	0	0	0	0	0	0	0	0	0	0	0	0	0	0	0	0	0	0	0	0	0	0	0	0	0	0	0
K562	LH00499	0	0	78	0.2823	0	0	0	0	2.5	168	5727	1	1	0	1	0	48.6657	8714.6397	0	142.3589	0	0	0	1388.2497	13.2239	0	0	17.8561	49.5279	0	0	0	0	0	39.1321	56.6332	0	0	176.6026	38.2693	0	0	0	56.3871	34.6731	48.0307	0	48.7197
K562	LH00500	1	0	405	-2.2738	0	0	0	0	3	11104	3960	1	1	0	1	0	0	0	0	0	0	0	0	0	0	0	0	0	0	0	0	0	0	0	0	0	0	0	0	0	0	0	0	0	0	0	0	0
K562	LH00501	0	0	405	-2.3111	0	0	0	0	1	13074	3129	1	1	0	1	0	0	0	0	0	0	0	0	0	0	0	0	0	0	0	0	0	0	0	0	0	0	0	0	0	0	0	0	0	0	0	0	0
K562	LH00502	1	0	0	-2.7258	0	0	0	0	1	1448	4854	1	1	0	0	0	0	0	0	0	0	0	0	0	0	0	0	0	0	0	0	0	0	0	0	0	0	0	0	0	0	0	0	0	0	0	0	0
K562	LH00503	1	0	0	6.3118	0	0	0	0	2	9030	626.5	0	1	0	0	0	0	0	0	0	0	0	0	0	0	0	0	0	0	0	0	0	0	0	0	0	0	0	0	0	0	0	0	0	0	0	0	0
K562	LH00504	1	0	0	-0.272	0	0	1	1	3	1532	371	0	1	1	0	0	0	0	0	0	0	0	0	0	0	0	0	0	0	0	0	0	0	0	0	0	0	0	0	0	0	0	0	0	0	0	60.9229	0
K562	LH00505	1	0	0	-1.0133	0	0	1	0	2	1125	1492	0	1	0	0	0	0	0	0	0	0	0	0	0	0	0	0	0	0	0	0	0	0	0	0	0	0	0	0	14.7955	0	0	0	0	0	0	0	0
K562	LH00506	0	0	3341	-2.3143	0	0	1	0	2	3873	484	1	1	0	1	0	0	0	0	0	0	0	0	0	0	0	0	0	0	0	0	0	0	0	0	0	0	0	0	0	0	0	0	0	0	0	0	0
K562	LH00507	1	0	0	1.8637	0	0	0	0	2	6530	360	0	1	0	0	0	0	0	0	0	0	0	0	61.3042	0	0	0	0	0	0	0	0	0	0	0	0	0	0	0	0	0	0	0	0	0	0	0	0
K562	LH00508	1	0	0	1.1025	0	0	0	0	2	145	620	0	1	0	0	0	0	212.2995	0	0	0	0	0	248.8801	73.7054	217.0758	53.3081	0	0	0	0	31.6491	62.438	60.7486	29.4933	143.5975	77.5744	52.2094	0	0	0	0	0	54.0623	85.4296	95.0478	0	73.2566
K562	LH00509	1	0	0	-1.4285	0	0	1	0	1	18130	17797	0	1	0	1	0	0	0	0	0	0	0	0	0	0	0	0	0	0	0	0	0	0	0	0	0	0	0	0	0	0	0	0	0	0	0	0	0
K562	LH00510	1	0	0	-2.6142	0	0	1	0	2	7436	5722	1	1	0	0	0	0	0	0	0	0	0	0	0	0	0	0	0	0	0	0	0	0	0	0	0	0	0	0	0	0	0	0	0	0	0	0	0
K562	LH00511	1	0	0	1.5218	0	1	0	0	2	244	2270.5	1	1	1	0	0	0	0	60.4293	0	0	0	79.2501	231.0164	244.5963	1279.1649	0	0	0	0	61.7891	88.7402	0	87.2444	23.9214	184.7419	88.367	0	23.1498	24.4306	0	0	0	74.8174	37.5942	0	209.9984	60.7051
K562	LH00512	1	0	0	-2.7015	0	0	0	0	5	492	5845	0	1	0	0	0	0	0	0	0	0	0	0	0	0	0	0	0	0	0	0	0	0	0	0	0	0	0	0	0	0	0	0	0	0	0	0	0
K562	LH00513	1	0	0	-3.3219	0	0	0	0	3	2970	509	0	1	0	0	0	0	0	0	0	0	0	0	0	0	0	0	0	0	0	132.4633	0	0	0	0	0	0	0	0	0	0	0	0	0	0	0	0	0
K562	LH00514	1	0	0	-3.1072	0	1	0	0	2	3995	11767	1	1	0	0	0	0	0	0	0	0	0	0	0	0	0	0	0	0	0	0	0	0	0	0	0	0	0	0	0	0	0	0	0	0	0	0	0
K562	LH00515	1	0	4896	-3.3219	0	0	0	0	3	8875	843	1	1	1	1	0	0	0	0	104.0859	0	0	0	0	0	0	0	0	0	0	72.3204	0	0	0	0	0	0	0	0	0	82.9939	42.6324	0	0	26.9971	0	0	0
K562	LH00516	1	0	0	-2.1135	0	1	0	0	2	2518	533	1	1	1	1	0	0	0	44.3602	0	0	0	267.9012	0	0	0	0	0	0	0	0	0	0	0	0	0	43.318	0	51.8131	0	0	0	0	0	29.0355	0	0	0
K562	LH00517	1	0	0	-2.9587	0	1	0	0	3	254	8231	1	1	0	0	0	0	0	103.1045	0	0	0	0	0	20.9352	0	0	0	0	0	0	0	0	36.4279	0	0	0	0	0	22.6835	0	0	0	53.5345	31.506	0	268.6939	0
K562	LH00518	1	0	0	-3.3219	0	1	0	0	3	3671	6676	1	1	0	0	0	0	0	0	0	0	0	0	0	0	0	0	0	0	0	0	0	0	0	0	0	0	0	0	0	0	0	0	0	0	0	0	0
K562	LH00519	1	0	0	-3.3219	0	0	0	0	4	20597	13347	1	1	0	1	0	0	0	0	0	0	0	0	0	0	0	0	0	0	0	0	0	0	0	0	0	0	0	0	0	0	0	0	0	0	0	0	0
K562	LH00520	0	0	1291	-1.8943	0	0	0	0	2	19199	546	1	1	0	1	0	0	0	0	0	0	0	0	0	0	0	0	0	0	0	0	0	0	0	0	0	0	0	0	0	0	0	0	0	0	0	0	0
K562	LH00521	1	0	0	-0.0893	0	0	1	0	1	963	416	1	1	0	0	0	0	0	0	0	0	0	0	0	0	0	0	0	0	0	0	0	0	0	0	0	0	0	0	0	0	0	0	0	0	0	0	0
K562	LH00522	0	0	88	1.166	0	0	0	0	1	45	1419	1	1	0	1	0	0	0	37.4325	0	0	0	0	66.1395	0	216.6935	93.495	28.3253	0	0	0	0	30.4888	0	322.55	50.8627	0	0	33.3361	45.6474	0	0	0	45.8773	12.1189	0	0	88.9231
K562	LH00523	1	0	0	-3.3219	0	0	0	0	1	4379	439	0	1	0	0	0	0	0	0	69.7524	0	0	0	0	0	29.0624	0	0	0	0	0	0	0	0	0	0	0	0	0	0	0	0	0	0	0	0	0	0
K562	LH00524	1	0	0	-0.7793	0	0	0	0	2	5010	434	0	1	0	0	0	0	0	0	0	0	0	0	0	0	0	0	0	0	0	0	0	0	0	0	0	0	0	0	0	0	0	0	0	0	0	830.8425	0
K562	LH00525	0	0	17030	1.3428	0	0	0	0	2	43585	2680.5	1	1	0	1	0	0	0	0	0	0	0	0	0	0	0	0	0	0	0	0	0	0	0	0	0	0	0	0	0	0	0	0	111.5128	0	0	0	0
K562	LH00526	1	0	0	-1.0394	0	0	0	0	1	21	800	1	1	0	1	0	0	0	0	0	0	0	16.8381	0	0	203.0819	71.3599	0	109.2203	0	68.539	0	769.1133	0	9.4854	109.6057	0	0	113.9349	63.537	0	0	0	184.2341	41.3522	59.8937	0	106.4437
K562	LH00527	1	0	0	-3.1234	1	0	1	0	6.5	2080	1709.5	1	1	0	0	0	0	54.1573	55.8765	0	0	0	0	64.666	8.6174	82.8796	0	0	42.7949	0	0	0	0	0	18.3698	0	0	0	41.07	45.0833	0	0	0	0	0	0	0	40.5226
K562	LH00528	1	0	0	-2.3614	1	0	0	0	7	3711	2588	1	1	0	0	0	0	0	0	0	0	0	0	0	0	0	0	0	0	0	0	0	0	0	0	0	0	0	0	0	0	0	0	0	0	0	0	0
K562	LH00529	1	0	0	-1.1647	0	0	0	0	2	5244	565	1	1	0	0	0	0	0	0	0	0	0	0	0	0	0	0	0	0	0	0	0	0	0	0	0	0	0	0	0	0	0	0	0	0	0	0	0
K562	LH00530	1	0	0	-1.0174	0	0	0	0	2	5511	594	1	1	0	0	0	0	0	0	0	0	0	0	0	0	0	0	0	0	0	0	0	0	0	0	0	0	0	0	0	0	0	0	0	0	0	156.7384	0
K562	LH00531	1	0	0	-3.3219	0	0	0	0	5	5668	917	1	1	0	0	0	0	0	0	0	0	0	0	0	0	0	0	0	0	0	0	0	0	0	0	0	0	0	0	0	0	0	0	0	0	0	156.7384	0
K562	LH00532	1	0	0	-1.4041	0	0	0	0	3	7322	476	1	1	0	0	0	0	0	0	0	0	0	0	0	0	0	0	0	0	0	0	0	0	0	0	0	0	0	0	0	0	0	0	0	0	0	0	0
K562	LH00533	1	0	0	2.4023	0	0	1	1	2	699	913	0	1	0	1	0	0	0	0	0	0	0	0	0	0	0	44.0937	0	0	0	0	0	0	0	0	0	80.5756	0	0	0	0	0	0	52.1565	0	52.8424	0	0
K562	LH00534	1	0	0	-2.9219	0	0	0	0	2	76231	360	0	1	0	0	0	0	0	0	0	0	0	0	0	0	0	0	0	0	0	0	0	0	0	0	0	0	0	0	0	0	0	0	0	0	0	0	0
K562	LH00535	1	0	0	-0.1514	0	0	1	1	4	76	3191	1	1	0	1	0	0	0	26.8776	0	0	0	57.5641	0	14.5012	78.6925	38.9115	33.7393	0	0	0	0	54.2518	47.0731	0	63.2492	0	0	0	10.5933	0	0	0	0	39.1364	0	0	51.6785
K562	LH00536	1	0	0	-0.5764	0	0	1	1	2.5	189	2825.5	1	1	0	1	0	0	0	26.8776	0	0	0	57.5641	0	14.5012	78.6925	38.9115	33.7393	0	0	0	0	54.2518	0	0	57.179	93.4977	0	0	10.5933	0	0	0	0	39.1364	0	0	51.6785
K562	LH00537	1	0	0	-1.9298	0	1	1	1	2	3970	8926	1	1	0	1	0	0	0	0	0	0	0	0	0	0	0	57.4879	0	0	0	0	0	0	0	0	0	0	0	0	0	0	0	0	0	0	0	0	75.2266
K562	LH00538	1	0	0	-3.3219	0	0	0	0	2	9949	5764	1	1	0	0	0	0	0	0	0	0	0	0	0	0	0	0	0	0	0	0	0	0	0	0	0	0	0	0	0	0	0	0	0	0	0	0	0
K562	LH00539	0	0	0	-1.2649	0	0	0	0	1	8076	417	1	1	0	0	0	0	0	0	0	0	0	0	0	0	0	0	0	0	0	0	0	0	0	0	0	0	0	0	0	0	0	0	0	0	0	0	0
K562	LH00540	1	0	2376	-2.8892	0	0	0	0	1	2911	704	1	1	0	1	0	0	0	0	0	0	0	0	0	0	0	0	0	0	0	0	0	0	0	0	0	0	0	0	0	0	0	0	0	0	0	0	0
K562	LH00541	1	0	0	-2.7401	0	0	0	0	2	17432	3267	1	1	0	0	0	0	0	0	0	0	0	0	0	0	0	0	0	0	0	0	0	0	0	0	0	0	0	0	0	0	0	0	0	0	0	0	0
K562	LH00542	1	0	0	-1.3614	0	0	0	0	2	33164	9345.5	0	1	0	1	0	0	0	0	0	0	0	0	0	0	0	0	0	0	0	0	0	0	0	0	0	0	0	0	0	0	0	0	0	0	0	0	0
K562	LH00543	1	0	0	-1.9267	0	0	0	0	2	19828	870	1	1	0	0	0	0	0	0	0	0	0	131.4925	0	0	0	0	0	0	0	0	0	0	0	0	0	0	0	26.0496	0	0	0	0	0	0	0	64.9921	0
K562	LH00544	1	0	0	1.3271	0	1	1	1	2	1993	1245	1	1	0	0	0	0	0	0	0	0	0	0	0	0	0	0	0	0	0	0	0	0	0	0	0	0	0	0	0	0	0	0	0	0	0	0	0
K562	LH00545	1	0	0	-0.4652	0	0	1	1	2	92	1617	1	1	0	0	0	33.1781	0	51.6044	0	0	0	24.5378	0	147.1717	0	0	34.3438	63.0602	0	55.8453	167.7348	0	0	119.6468	80.4917	0	0	48.861	20.5562	0	0	0	136.8402	87.6346	0	66.1109	0
K562	LH00546	0	0	142240	0.6713	0	1	1	0	2	142313	631	0	1	0	1	0	0	0	0	0	0	0	0	0	0	0	0	0	0	0	0	0	0	0	0	0	0	0	0	0	0	0	0	0	0	0	0	0
K562	LH00547	0	0	0	-3.3219	0	0	0	0	2	31676	589	1	1	0	0	0	0	0	0	0	0	0	0	0	0	0	0	0	0	0	0	0	0	0	0	0	0	0	0	0	0	0	0	0	0	0	0	0
K562	LH00549	1	0	0	-3.3219	0	0	0	0	2.5	152	7902.5	1	1	0	0	0	0	0	0	0	0	0	0	0	0	0	0	0	68.0577	0	0	0	0	0	0	0	0	0	0	0	0	0	0	0	0	0	0	0
K562	LH00550	1	0	0	-3.3219	0	0	0	0	3	1108	2476	1	1	0	0	0	0	0	0	0	0	0	0	0	0	0	0	0	0	0	0	0	0	0	0	0	0	0	0	0	0	0	0	0	0	0	0	0
K562	LH00551	1	0	0	-3.3219	0	0	0	0	1	4162	733	1	1	0	1	0	0	0	0	0	0	0	0	0	0	0	0	0	0	0	0	0	0	0	0	0	0	0	0	0	0	0	0	0	0	0	0	0
K562	LH00552	1	0	0	-2.7177	0	1	1	0	3	26954	1847	1	1	1	0	0	0	0	0	0	0	0	0	0	0	0	0	0	0	0	0	0	0	0	0	0	0	0	0	0	0	0	0	0	0	0	0	0
K562	LH00553	0	0	6970	-2.775	0	0	0	0	3	6962	1116	1	1	0	1	0	0	0	0	0	0	0	0	0	0	0	0	0	0	0	43.1397	0	0	0	0	0	42.8071	0	0	0	0	0	0	0	0	0	0	0
K562	LH00554	0	0	606	-3.3219	0	1	0	0	2	2835	306	1	1	0	1	0	0	0	0	0	0	0	0	0	0	0	0	0	0	0	0	0	0	0	0	0	0	0	0	0	0	0	0	0	0	0	0	0
K562	LH00555	1	0	0	0.4331	0	0	0	0	2	675	559	1	1	0	0	0	0	0	0	0	0	0	0	29.617	0	0	0	0	0	0	229.4161	0	0	0	0	0	0	38.1824	0	0	0	0	0	0	36.0867	0	0	50.2434
K562	LH00556	1	0	0	-1.5735	0	1	0	0	2	4742	3628	1	1	0	0	0	0	0	0	0	0	0	0	0	0	0	0	0	0	0	0	0	0	0	0	0	0	0	0	0	0	0	0	0	0	0	0	0
K562	LH00557	1	0	0	0.9	0	0	0	0	1	3054	1156	1	1	0	0	0	0	0	0	0	0	0	0	0	0	0	0	0	0	0	0	0	0	0	0	0	0	0	0	0	0	0	0	0	0	0	0	0
K562	LH00559	0	0	148	0.7918	0	1	0	0	2	156	1808.5	1	1	0	1	0	0	0	0	0	0	0	0	0	0	0	0	0	0	0	0	0	0	0	0	0	0	0	0	0	0	0	0	0	0	0	0	0
K562	LH00560	1	0	6888	-2.437	0	1	0	0	1	6877	580	1	1	0	1	0	0	0	0	0	0	0	198.9655	0	0	0	0	0	0	0	0	0	0	0	0	0	0	0	29.1958	0	0	0	0	0	0	0	0	0
K562	LH00561	1	0	17682	-1.0373	0	1	0	0	2	17671	1063	0	1	1	1	0	0	0	0	0	0	0	0	0	0	0	0	0	0	0	0	0	0	0	0	0	0	0	0	0	0	0	0	0	0	0	0	0
K562	LH00562	0	0	22306	-2.3337	0	1	1	1	2	22287	3966	0	1	0	1	0	24.0531	0	51.01	0	0	0	0	115.5075	89.0096	1053.148	187.7201	27.4507	63.9832	0	208.4862	0	404.1322	94.3453	30.5116	99.3059	474.0692	0	125.1922	98.0999	0	37.0645	0	68.0486	81.6828	69.3954	283.8826	84.3028
K562	LH00563	0	0	30543	-1.9715	0	0	1	1	3	30532	4877	0	1	0	1	0	0	0	0	0	0	0	0	0	0	0	0	0	0	0	0	0	0	0	0	0	0	0	27.4674	0	0	0	0	0	0	0	0	0
K562	LH00564	1	0	0	3.0319	0	1	1	1	5	7704	558	1	1	0	0	0	0	0	0	0	0	0	0	0	0	0	0	0	0	0	0	0	0	0	0	0	0	0	0	0	0	0	0	0	0	0	0	0
K562	LH00565	0	1	0	0.9162	0	0	0	0	2	31374	507	0	1	0	1	0	0	0	0	0	0	0	0	0	0	0	0	0	0	0	0	0	0	0	0	0	0	0	0	0	0	0	0	0	0	0	0	0
K562	LH00566	0	1	0	-3.3219	0	0	0	0	1	120863	716	1	1	0	0	0	0	0	0	0	0	0	0	0	0	0	0	0	0	0	0	0	0	0	0	0	0	0	0	0	0	0	0	0	0	0	0	0
K562	LH00567	1	1	0	-1.4417	0	0	0	0	2	105	2152	1	1	0	1	0	0	0	52.8304	0	0	0	35.7473	72.571	44.777	0	189.9246	53.9532	86.9147	0	55.9896	70.6477	658.9342	0	231.0343	163.7306	0	0	63.3935	78.7055	107.5345	20.799	0	135.5252	166.469	41.8542	76.232	1494.9755
K562	LH00568	0	1	18016	-2.0341	0	0	0	0	1	102011	319	1	1	0	1	0	0	0	0	0	0	0	0	0	0	0	0	0	0	0	0	0	0	0	0	0	0	0	0	0	0	0	0	0	0	0	0	0
K562	LH00569	1	1	0	-3.3219	0	1	1	0	1	103799	203	1	1	0	0	0	0	0	0	0	0	0	0	0	0	0	0	0	0	0	0	0	0	0	0	0	0	0	0	0	0	0	0	0	0	0	0	0
K562	LH00570	1	1	0	-0.9763	0	1	0	0	2	397	443	0	1	0	0	0	0	0	58.4534	95.0253	0	0	0	0	161.9559	0	35.194	0	0	0	65.605	0	114.7949	46.2214	0	78.8826	0	0	0	29.1867	0	0	0	0	0	0	0	119.8851
K562	LH00571	1	1	0	1.3474	0	0	0	0	2	12576	4145	0	1	0	0	0	0	0	0	0	0	0	0	0	0	0	0	0	0	0	0	0	0	0	0	0	0	0	0	0	0	0	0	0	0	0	0	0
K562	LH00572	1	1	0	-1.2919	0	0	0	0	2	12466	4074	0	1	0	0	0	0	0	0	0	0	0	0	0	0	0	0	0	0	0	0	0	0	0	0	0	0	0	0	0	0	0	0	0	0	0	0	0
K562	LH00573	1	1	0	-0.2135	0	0	1	0	2	93694	1155.5	0	1	0	0	0	0	50.7546	0	0	0	0	0	61.7015	56.9686	0	0	32.6711	65.6964	0	162.7368	30.5415	0	64.108	0	0	640.485	0	34.2813	0	92.7132	120.1051	0	110.5765	0	88.1457	101.4442	44.7225
K562	LH00574	1	1	0	-2.8851	0	0	1	0	3	116930	1459	1	1	0	0	0	0	0	0	0	0	0	0	0	0	0	0	0	0	0	0	0	0	0	0	0	0	0	0	0	0	0	0	0	0	0	0	0
K562	LH00575	1	1	0	-1.4417	0	0	0	0	1	22138	332	0	1	1	1	0	0	0	0	0	0	0	0	0	0	0	0	0	0	0	0	0	0	0	0	0	0	0	0	0	0	0	0	0	0	0	0	0
K562	LH00576	1	1	0	0.1492	0	0	0	0	2	38959	9828	0	1	0	0	0	0	0	0	0	0	0	0	0	0	0	0	0	0	0	0	0	0	0	0	0	0	0	0	0	0	0	0	0	0	0	0	0
K562	LH00577	1	1	0	-3.3219	0	1	0	0	1	3439	2046	0	1	0	0	0	0	0	0	0	0	0	0	0	0	0	0	0	0	0	0	0	0	0	0	0	0	0	0	0	0	0	0	0	0	0	0	0
K562	LH00578	0	1	0	-3.3219	0	1	1	0	5	20474	3573	0	1	1	1	0	0	0	0	0	0	0	0	0	0	0	0	0	0	0	0	0	0	0	0	0	0	0	0	0	0	0	0	0	0	0	442.1487	0
K562	LH00579	0	1	28877	-2.3781	0	1	0	0	5	62106	1211	1	1	0	1	0	0	0	0	0	0	0	0	0	0	0	0	0	0	0	0	0	0	0	0	0	0	0	0	0	0	0	0	0	0	0	0	0
K562	LH00580	0	1	102	1.3563	0	0	1	0	1	584	637	0	1	0	1	0	0	0	26.3783	173.3708	0	0	0	0	0	0	0	0	81.2893	0	47.6462	0	34.8771	0	0	131.148	0	40.3068	0	0	0	0	0	97.164	0	0	0	79.5234
K562	LH00581	0	1	154	-0.6181	0	0	0	0	2	18622	1070	0	1	0	1	0	0	0	0	0	0	0	0	0	0	0	0	0	72.4959	0	0	0	0	0	0	0	0	0	0	0	0	0	0	0	0	0	0	0
K562	LH00582	1	1	0	-2.5873	0	0	1	0	3	2353	3934	0	1	0	1	0	0	0	0	58.9232	0	0	0	0	0	0	0	0	0	0	0	0	0	0	0	0	0	0	0	0	0	0	0	0	0	0	0	0
K562	LH00583	1	1	3606	-1.4231	0	0	1	0	2	6035	855	0	1	0	1	0	0	0	0	0	0	0	0	0	0	0	0	0	0	0	0	0	0	0	0	0	81.1353	0	0	23.8356	0	0	0	33.2266	0	0	0	0
K562	LH00584	0	1	4141	-0.8642	0	0	1	0	1	4939	695	0	1	0	1	0	0	0	0	187.9722	0	0	0	0	0	0	0	0	0	0	0	0	0	0	0	0	0	0	0	32.7279	0	0	0	0	0	0	0	0
K562	LH00587	1	1	0	1.1808	0	1	1	0	2	284567	1975	1	1	0	1	0	0	78.0426	40.4018	448.9457	0	0	0	57.9729	37.4799	0	0	304.8933	172.9668	0	184.5801	157.3469	36.4551	0	15.5622	75.8984	1442.2572	57.7181	80.5019	24.4592	0	0	0	88.2978	122.1251	460.9739	379.2024	58.0791
K562	LH00588	0	1	1098	-2.6886	0	0	0	0	1	32499	601	0	1	1	1	0	0	0	0	0	0	0	0	0	0	0	0	0	0	0	0	0	0	0	0	0	0	0	0	0	0	0	0	0	0	0	0	0
K562	LH00589	0	1	72883	-3.3219	0	0	0	0	1	73521	578	1	1	0	1	0	0	0	0	0	0	0	0	0	0	0	0	0	0	0	0	0	0	0	0	0	0	0	0	0	0	0	0	0	0	0	0	0
K562	LH00590	0	1	62658	-3.3219	0	0	0	0	2	73345	349	1	1	0	1	0	0	0	0	0	0	0	0	0	0	0	0	0	0	0	0	0	0	0	0	0	0	0	0	0	0	0	0	0	0	0	0	0
K562	LH00591	1	1	2400	-2.7441	0	0	1	0	3	46301	2601	1	1	0	1	0	0	0	0	0	0	0	0	0	0	0	0	23.1292	48.1123	0	0	0	0	0	0	0	0	0	0	0	0	0	0	0	0	0	0	0
K562	LH00592	0	1	268	-0.9873	0	1	1	0	1	2228	1792	1	1	0	1	0	0	0	0	0	0	0	0	32.2972	0	0	0	60.7616	0	0	0	34.6011	0	0	0	47.7191	0	0	0	37.8563	0	0	0	0	12.3951	127.0667	114.1624	43.6851
K562	LH00593	0	1	0	-2.0032	0	1	1	0	2	33332	1247	0	1	1	1	0	0	0	0	0	0	0	0	0	0	0	0	0	0	0	0	0	0	0	0	0	0	0	0	0	0	0	0	0	0	0	0	0
K562	LH00594	0	1	10846	-2.5139	0	0	0	0	1	10662	1377	1	1	0	1	0	23.0522	0	0	0	0	0	0	0	0	66.4303	91.3524	0	0	0	0	0	0	0	0	0	0	0	0	0	0	0	0	0	26.4061	0	0	57.8377
K562	LH00595	1	1	0	-2.4786	0	0	0	0	2	71393	730	0	1	0	0	0	0	0	0	0	0	0	0	0	0	0	0	0	0	0	0	0	0	0	0	0	0	0	0	0	0	0	0	0	0	0	0	0
K562	LH00597	1	1	0	-0.5717	0	1	0	0	2	70263	1280	1	1	0	1	0	0	0	0	0	0	0	0	0	0	0	0	0	0	0	0	0	0	0	0	0	0	0	0	0	0	0	0	0	0	0	0	0
K562	LH00599	1	1	0	-1.3837	0	0	0	0	2	4278	263	1	1	0	0	0	0	0	0	0	0	0	0	0	0	0	0	0	0	0	0	0	0	0	0	0	0	0	0	0	0	0	0	0	0	0	0	0
K562	LH00600	1	1	0	-1.4831	0	0	0	0	2	23023	1978	1	1	1	1	0	0	0	0	0	0	0	0	0	0	0	0	0	0	0	0	0	0	0	0	0	0	0	0	0	0	0	0	0	0	0	0	0
K562	LH00601	0	1	121	-1.1877	0	1	1	0	2	88	923	0	1	0	1	0	0	0	13.5286	0	0	0	107.2748	73.0092	103.4485	72.7587	0	39.5516	54.3117	0	38.828	0	259.3733	103.2886	41.4305	153.3985	78.5313	0	39.1733	50.1698	0	0	0	86.2182	59.8902	111.3902	0	437.1595
K562	LH00602	1	1	450	-0.7094	0	0	0	0	1	625	753	1	1	0	1	0	0	0	19.5476	0	0	0	0	73.0092	43.8063	0	94.145	39.5516	17.0536	0	94.9196	0	259.3733	0	41.4305	0	78.5313	117.561	39.1733	21.0766	0	0	0	74.2798	14.2303	77.2214	0	323.4294
K562	LH00603	1	1	195	-3.3219	0	1	1	1	1	46	826	1	1	1	1	0	0	0	0	114.861	0	0	0	0	0	0	0	0	0	0	0	0	0	0	0	0	0	0	0	0	0	0	0	0	0	0	0	0
K562	LH00604	0	1	81243	-0.0215	0	0	1	0	2	241209	1473.5	0	1	0	1	0	0	0	0	0	0	0	0	0	0	0	0	0	0	0	0	0	0	0	0	0	0	0	0	0	0	0	0	0	0	0	0	0
K562	LH00605	0	1	103827	-0.8834	0	1	1	0	7	263793	639	0	1	1	1	0	0	0	0	0	0	0	0	0	0	0	0	0	0	0	0	0	0	0	0	0	0	0	0	0	0	0	0	0	0	0	0	0
K562	LH00606	0	1	1256762	-0.9583	0	1	0	0	2	1649116	707	1	1	0	1	0	0	0	0	0	0	0	0	0	0	0	0	0	0	0	0	0	0	0	0	0	0	0	0	0	0	0	0	0	0	0	0	0
K562	LH00607	1	1	946068	-2.1281	0	0	1	0	3	1325181	521	0	1	0	1	0	0	0	68.7536	84.4124	0	0	0	0	151.165	29.6136	51.265	0	0	0	0	0	92.5667	67.5058	0	63.217	0	0	0	130.6333	0	0	0	162.3502	0	63.8025	127.177	0
K562	LH00608	0	1	594	-3.3219	0	0	1	0	2	441	1481	0	1	1	1	0	0	0	0	0	0	0	0	0	0	0	0	0	0	0	0	0	0	0	0	0	0	0	0	0	0	0	0	0	0	0	0	0
K562	LH00609	0	1	1377	-3.3219	0	0	0	0	2	1095	528	0	1	0	1	0	0	0	0	0	0	0	0	0	0	0	0	0	0	0	0	0	0	0	0	0	0	0	0	0	0	0	0	0	0	0	0	0
K562	LH00611	0	0	25637	-3.3219	0	1	1	0	6	41077	1520	1	1	0	1	0	0	0	0	0	0	0	0	0	0	0	0	0	0	0	0	0	0	0	0	0	0	0	0	0	0	0	0	0	0	0	104.5671	0
K562	LH00612	1	0	667	-1.0929	0	0	1	0	2	9094	3315	1	1	0	1	0	0	0	0	0	0	0	0	0	0	0	0	0	0	0	0	0	0	0	0	0	0	0	0	0	0	0	0	0	0	0	0	0
K562	LH00613	1	0	0	-1.6872	0	0	1	0	2	5171	1331	1	1	0	0	0	0	0	0	0	0	0	0	0	0	0	0	0	0	0	0	0	0	0	0	0	0	0	0	0	0	0	0	0	0	0	0	0
K562	LH00614	1	0	0	2.8469	0	0	1	0	2	5026	1662	0	1	0	0	0	0	0	0	0	0	0	0	0	0	0	0	0	0	0	0	0	0	0	0	0	0	0	0	0	0	0	0	0	0	0	0	0
K562	LH00615	1	0	0	2.2992	0	0	1	0	2	4306	532	0	1	1	1	0	0	0	0	167.5312	0	0	0	0	0	0	0	0	0	0	0	0	0	0	0	0	0	0	0	0	0	0	0	0	0	0	0	0
K562	LH00616	0	0	1525	-2.4186	0	1	0	0	2.5	1748	1482	0	1	1	1	0	0	0	0	193.9517	0	0	0	0	0	0	0	0	0	0	0	0	14.9214	0	0	0	0	0	0	0	0	0	0	0	0	0	0	0
K562	LH00617	1	0	0	-0.2763	0	0	0	0	3	200	739	1	1	1	0	0	35.4571	0	0	0	0	0	0	0	189.4795	1023.5668	153.3426	50.955	101.1159	0	0	0	301.8149	58.6286	0	72.7912	671.8099	0	28.8453	72.1628	0	0	0	196.427	81.1682	0	120.1473	164.5416
K562	LH00618	1	0	222	-1.7515	0	0	0	0	2	205	4732.5	1	1	0	1	0	0	0	0	0	0	0	0	0	115.1945	0	0	0	0	0	0	0	0	0	0	0	0	0	0	0	0	0	0	0	34.4451	0	130.898	64.8505
K562	LH00619	0	0	1310	-3.3219	0	1	1	0	2	7954	1338	1	1	1	1	0	0	0	0	0	0	0	0	0	0	0	0	0	0	0	307.0784	0	0	25.8804	0	0	0	0	87.9359	0	0	0	0	0	0	0	0	0
K562	LH00620	1	0	0	-2.7472	0	0	1	0	2	4292	859	1	1	0	0	0	0	0	0	0	0	0	0	0	0	0	0	0	0	0	0	0	0	0	0	0	0	0	0	0	0	0	0	0	0	0	0	0
K562	LH00621	1	0	0	-2.3952	0	1	0	0	2	36	342	0	1	0	0	0	0	0	0	0	0	0	0	0	76.2404	0	36.7671	0	51.239	0	51.6898	0	78.1277	59.2453	0	0	0	0	76.4195	0	0	0	0	126.0927	42.3757	0	0	82.6013
K562	LH00622	0	0	9247	-0.4316	0	1	0	0	2	11543	2331	0	1	0	1	0	0	0	0	99.1221	0	0	0	0	0	0	0	0	0	0	0	0	0	0	0	0	0	0	0	0	0	0	0	0	0	0	0	0
K562	LH00623	1	0	29684	-2.2317	0	1	1	0	2	31990	477	1	1	0	1	0	0	0	0	0	0	0	0	0	0	0	0	0	35.3563	0	0	0	0	0	0	0	0	0	0	0	0	0	0	0	0	0	0	41.9691
K562	LH00624	1	0	0	-2.2953	0	0	0	0	3	9173	603	1	1	0	0	0	0	0	0	0	0	0	0	0	0	0	0	0	0	0	0	0	0	0	0	0	0	0	0	0	0	0	0	0	0	0	0	0
K562	LH00625	0	0	0	-3.3219	0	0	0	0	2	612	989	1	1	0	0	0	0	0	0	0	0	0	0	0	0	0	0	0	0	0	0	0	0	0	0	0	54.9398	0	0	0	0	0	0	0	0	0	0	0
K562	LH00626	1	0	0	-0.0352	0	0	0	0	2	5740	1917	0	1	1	0	0	0	0	0	0	0	0	0	0	0	55.216	0	0	0	0	0	0	0	0	0	0	0	0	0	0	0	0	0	0	0	0	0	0
K562	LH00627	1	0	0	-1.1988	0	0	0	0	2	14014	2853	0	1	0	0	0	0	0	0	0	0	0	0	0	0	0	0	0	0	0	0	0	0	0	0	0	0	0	0	0	0	0	0	0	0	0	0	0
K562	LH00628	0	0	1416	-0.0469	0	0	1	0	2	2420	750	0	1	0	1	0	0	0	54.4158	0	0	0	0	322.89	24.1216	409.5759	99.8043	52.9904	131.1728	0	86.0358	49.5114	143.9603	39.0508	52.5792	430.275	370.1986	0	74.8334	72.6641	0	24.6297	0	90.4007	89.688	57.7005	103.4742	108.9769
K562	LH00629	0	0	3716	-1.5467	0	0	1	0	3	27337	2324	0	1	0	1	0	0	0	0	328.9762	0	0	0	67.5858	25.3093	0	0	0	0	0	0	0	0	40.0558	0	55.6501	0	0	0	0	0	0	0	61.8357	0	0	0	0
K562	LH00630	0	0	1904	-1.0154	0	0	0	0	1	5547	785	0	1	0	1	0	0	0	0	0	0	0	0	0	0	0	0	0	0	0	0	0	0	0	0	0	0	0	0	0	0	0	0	0	0	0	0	0
K562	LH00631	1	0	63689	-1.928	0	0	0	0	3	76328	1767	1	1	0	1	0	0	0	0	0	0	0	0	0	0	0	0	0	0	0	0	0	0	0	0	0	0	0	0	0	0	0	0	0	0	0	0	0
K562	LH00632	1	0	0	-3.1735	0	0	0	0	2	4762	2035	1	1	0	0	0	0	0	0	0	0	0	0	0	0	0	0	0	0	0	0	0	0	0	0	0	0	0	0	0	0	0	0	0	0	0	0	0
K562	LH00633	1	0	0	-3.2196	0	0	0	0	1	8588	7090	1	1	0	0	0	0	0	0	0	0	0	0	0	0	0	0	0	0	0	0	0	0	0	0	0	0	0	0	0	0	0	0	0	0	0	0	0
K562	LH00634	1	0	0	-3.3219	0	1	1	0	3	17491	489	0	1	0	0	0	0	0	0	0	0	0	0	0	0	0	0	0	0	0	0	0	0	0	0	0	0	0	0	0	0	0	0	0	0	0	0	0
K562	LH00635	1	0	0	-2.5949	0	0	0	0	3	19803	8607	1	1	0	0	0	0	0	0	117.9918	0	0	244.5846	0	0	0	0	0	0	0	0	0	0	0	0	0	0	0	0	0	0	0	0	0	0	0	0	0
K562	LH00636	1	0	226	-2.3044	0	0	0	0	2	152	288	1	1	0	1	0	20.9879	0	38.1104	0	0	0	121.7913	0	56.9531	0	0	0	53.6014	0	47.3948	0	0	0	22.2942	65.6176	0	0	0	23.1207	0	0	0	0	28.3925	0	0	48.405
K562	LH00637	0	0	984	-2.2144	0	0	0	0	2	26919	883	1	1	0	1	0	0	0	0	76.2898	0	0	0	0	0	0	0	0	0	0	0	0	0	0	0	0	0	0	0	0	0	0	0	0	0	0	0	0
K562	LH00638	1	0	0	-1.2358	0	1	1	0	1	43	3290	1	1	0	0	0	69.6026	33.017	42.4507	0	0	0	243.0366	339.646	53.4234	0	40.1055	44.2197	100.0218	0	50.1378	57.4222	419.676	86.6884	94.3321	85.7208	0	0	81.6045	154.3781	0	0	0	118.1535	93.4705	36.1659	186.6703	147.6512
K562	LH00639	1	0	0	-2.4905	0	0	0	0	3.5	130	2929.5	1	1	0	0	0	20.572	0	0	0	0	0	0	59.9032	12.1357	181.5633	0	19.831	52.5449	0	0	70.3929	74.8398	28.832	0	92.8392	0	0	0	41.5969	0	0	0	62.8028	26.8803	44.6704	0	83.1765
K562	LH00640	0	0	9133	-3.1909	0	0	1	0	3	52189	6295	0	1	0	1	0	0	0	0	0	0	0	0	0	0	0	0	0	0	0	0	0	0	0	0	0	0	0	0	0	0	0	0	0	0	0	0	0
K562	LH00641	1	0	0	-3.3219	0	0	0	0	2	28777	425	1	1	1	1	0	0	0	0	0	0	0	0	0	0	0	0	0	0	0	0	0	0	0	0	0	0	0	0	0	0	0	0	0	0	0	0	0
K562	LH00642	1	0	0	-2.6567	0	0	1	0	3	30009	2859	1	1	0	0	0	0	0	0	0	0	0	0	0	0	0	0	0	0	0	0	0	0	0	0	0	0	0	0	0	0	0	0	0	0	0	0	0
K562	LH00643	1	0	150279	-3.3219	0	0	0	0	4	279	1998	0	1	0	1	0	0	0	0	0	0	0	0	0	0	0	0	0	0	0	0	0	0	0	0	0	65.2023	0	0	0	0	0	0	0	0	0	0	0
K562	LH00644	0	0	151310	-3.3219	0	0	0	0	4	0	912	0	1	0	1	0	0	0	0	0	0	0	0	0	0	0	0	0	0	0	0	0	0	0	0	0	65.2023	0	0	0	0	0	0	0	0	0	0	0
K562	LH00645	1	0	150879	-3.3219	0	0	0	0	4	498	410	0	1	0	1	0	0	0	0	0	0	0	0	0	0	0	0	0	0	0	0	0	0	0	0	0	0	0	0	0	0	0	0	0	0	0	0	0
K562	LH00646	0	0	151168	-3.3219	0	0	0	0	4	736	543	0	1	1	1	0	0	0	0	0	0	0	0	0	0	0	0	0	0	0	0	0	0	0	0	0	0	0	0	0	0	0	0	0	0	0	0	0
K562	LH00647	0	1	7857	3.2453	0	1	0	0	5.5	55904	575.5	0	1	0	1	0	39.1091	0	59.9021	202.3291	0	0	0	85.0276	116.7286	71.5721	99.8872	38.0888	82.973	0	63.8473	38.779	167.7812	85.3428	54.505	45.1139	76.6145	42.4643	41.3775	132.8632	0	47.0124	0	133.6804	43.7275	65.1905	123.832	95.9523
K562	LH00648	0	1	41189	1.2102	0	0	0	0	1	56951	263	1	1	0	1	0	0	0	0	0	0	0	0	0	0	0	0	0	0	0	0	0	0	0	0	0	0	0	0	0	0	0	0	0	0	0	0	0
K562	LH00649	1	1	0	-0.2611	0	1	0	0	2	718	364	1	1	1	0	0	0	0	41.112	99.8816	0	0	0	0	18.5847	0	0	0	0	0	0	0	0	58.9017	0	0	0	42.6043	0	25.5305	0	0	0	0	33.8444	0	0	138.3641
K562	LH00650	0	1	797	-0.7656	0	1	0	0	1	420	1300	1	1	1	1	0	36.3143	0	0	0	0	0	0	86.7966	16.4835	61.2703	0	29.0518	0	0	0	0	0	0	32.0449	116.3583	49.7305	0	27.9275	49.0583	0	0	0	0	46.3509	0	0	0
K562	LH00651	0	1	6811	-3.3219	0	1	0	0	2	35916	1206	0	1	0	1	0	0	0	0	0	0	0	0	0	0	0	0	0	0	0	0	0	0	0	0	0	0	0	0	0	0	0	0	0	0	0	0	0
K562	LH00652	0	1	6811	-3.3219	0	1	0	0	2	25111	3893	0	1	0	1	0	0	0	0	0	0	0	0	0	0	0	0	0	0	0	61.6274	0	0	0	0	0	0	0	0	0	0	0	0	0	0	0	0	0
K562	LH00653	1	1	0	-2.133	0	0	0	0	2	95917	854	1	1	0	0	0	0	0	0	0	0	0	0	0	0	0	0	0	0	0	0	0	0	0	0	0	0	0	0	0	0	0	0	0	0	0	0	0
K562	LH00655	0	1	5603	-0.4035	0	0	1	0	1	50919	1900	1	1	0	1	0	0	0	0	0	0	0	0	0	0	0	0	0	0	0	0	0	0	0	0	0	0	0	0	0	52.873	0	0	0	0	0	0	0
K562	LH00656	0	1	408	-1.283	0	0	1	0	2	4149	4585	1	1	0	1	0	0	178.8776	0	0	0	0	0	0	0	0	0	0	0	0	0	0	0	0	0	0	0	0	0	0	0	0	0	0	0	0	0	0
K562	LH00657	1	1	0	-0.1071	0	0	0	0	2	27113	4813	1	1	0	0	0	0	0	0	0	0	0	0	0	0	0	0	0	0	0	0	0	0	0	0	0	0	0	0	0	0	0	0	0	0	0	0	0
K562	LH00658	0	1	457	-0.3149	0	1	0	0	2	1441	839	1	1	0	1	0	0	0	0	0	0	0	0	0	0	0	0	0	0	0	0	0	0	0	0	0	0	0	0	0	0	0	0	0	0	0	0	0
K562	LH00659	0	1	3789	-3.1051	0	0	0	0	2	44859	5291	1	1	0	1	0	0	0	0	0	0	0	0	0	0	0	0	0	0	0	0	0	0	0	0	0	0	0	0	0	0	0	0	0	0	0	0	0
K562	LH00660	0	1	12803	-3.3219	0	1	0	0	3.5	38363	6612	1	1	0	1	0	0	0	0	0	0	0	0	0	0	0	0	0	0	0	0	0	0	0	0	0	0	0	0	0	0	0	0	0	0	0	0	0
K562	LH00661	1	1	0	-3.0617	0	0	0	0	1	26214	1137	0	1	0	0	0	0	0	0	0	0	0	0	0	0	0	0	0	0	0	0	0	0	0	0	0	0	0	0	0	0	0	0	0	0	0	0	0
K562	LH00662	0	1	2166	-0.797	0	0	0	0	1	63504	2810	0	1	0	1	0	0	0	0	0	0	0	0	0	0	0	0	0	0	0	0	0	0	0	0	0	0	0	0	0	0	0	0	0	0	0	0	0
K562	LH00663	0	1	5651	1.2979	0	0	0	0	3	44625	344	0	1	0	1	0	0	0	0	0	0	0	0	0	0	0	0	0	0	0	0	0	0	0	0	0	0	0	0	0	0	0	0	0	0	0	0	0
K562	LH00664	0	1	228402	-3.2235	0	1	0	0	2	267376	2207	1	1	0	1	0	0	0	0	0	0	0	0	0	0	0	0	0	0	0	0	0	0	0	0	0	0	0	0	0	0	0	0	0	0	0	0	0
K562	LH00665	0	1	11227	-3.3219	0	0	0	0	1	38674	429	0	1	1	1	0	0	0	0	147.2194	0	0	0	0	0	0	0	0	0	0	0	0	0	0	0	0	0	0	0	0	0	0	0	0	0	0	0	0
K562	LH00666	0	1	222440	-3.3219	1	1	1	0	4	222519	19800	0	1	1	1	0	0	0	0	0	0	0	0	0	0	0	0	0	0	0	0	0	0	0	0	0	0	0	0	0	0	0	0	0	0	0	0	0
K562	LH00667	1	1	47087	-0.6726	0	0	1	0	2	76128	3060	1	1	0	1	0	0	0	0	0	0	0	0	0	0	0	0	0	0	0	0	0	0	0	0	0	0	0	0	0	0	0	0	0	0	0	0	0
K562	LH00668	1	1	0	0.2908	0	0	0	0	2	6692	2502	1	1	0	0	0	0	0	0	0	0	0	0	0	0	0	0	0	0	0	0	0	0	0	0	0	0	0	0	0	0	0	0	0	0	0	0	0
K562	LH00669	1	1	0	-1.2895	0	0	0	0	3	21	2879	1	1	0	0	0	0	0	0	0	0	0	0	81.7186	28.8885	0	350.8014	15.6611	39.2073	0	51.2805	34.3975	534.24	38.0084	82.3654	222.9204	208.145	71.6514	27.1614	65.4603	21.0305	33.3529	0	48.5954	44.8393	0	108.0593	1169.2399
K562	LH00670	0	1	0	0.7316	0	1	0	0	3	75333	522	1	1	0	1	0	0	0	0	0	0	0	0	0	29.5869	0	0	0	0	0	72.076	0	442.4612	0	0	0	0	0	0	0	0	0	0	55.3197	0	0	0	67.0067
K562	LH00671	0	1	0	-0.8714	0	0	0	0	3	84195	551	1	1	1	0	0	0	0	0	0	0	0	0	0	0	0	0	0	0	0	0	0	0	0	0	0	0	0	0	0	0	0	0	0	0	0	0	0
K562	LH00672	1	1	20594	-3.3219	0	0	0	0	3	98084	2582	1	1	0	1	0	0	0	0	0	0	0	0	0	0	0	0	0	0	0	0	0	0	0	0	0	0	0	0	0	0	0	0	0	0	0	0	0
K562	LH00673	0	1	100	1.2166	0	0	1	0	1	56	857	1	1	0	1	0	0	0	72.1564	0	0	0	183.1078	0	89.8178	60.4363	0	0	0	0	58.1461	0	57.6972	99.6089	42.523	95.6555	82.2535	0	45.5711	24.3427	0	0	0	78.9243	93.3739	0	593.0113	89.5019
K562	LH00675	0	1	54266	-0.484	0	0	0	0	2	118458	2243	1	1	0	1	0	0	0	0	0	0	0	0	0	0	0	0	0	0	0	0	0	0	0	0	0	0	0	0	0	0	0	0	0	0	0	0	0
K562	LH00676	0	1	52100	-1.1936	0	0	0	0	2	123863	1517	1	1	0	1	0	0	0	0	0	0	0	0	0	0	0	0	0	0	0	0	0	0	0	0	0	0	0	0	0	0	0	0	0	0	0	0	0
K562	LH00678	1	1	0	-1.616	0	0	0	0	3	105542	24120	1	1	0	0	0	0	0	0	0	0	0	0	0	0	0	0	0	0	0	0	0	0	0	0	0	0	0	0	0	0	0	0	0	0	0	0	0
K562	LH00679	0	1	17451	0.7364	0	0	0	0	1	105358	1884.5	1	1	0	1	0	0	0	0	0	0	0	0	0	0	0	0	0	0	0	0	0	0	0	0	0	0	0	0	0	0	0	0	0	0	0	0	0
K562	LH00680	0	1	1551	-1.7133	0	0	0	0	2	83865	2118	1	1	0	1	0	0	0	0	0	0	0	0	0	0	0	0	0	0	0	0	0	0	0	0	0	0	0	0	0	0	0	0	0	0	0	0	0
K562	LH00681	0	1	2633	-1.6663	0	1	0	0	1	12096	387	1	1	0	1	0	0	0	0	0	0	0	0	0	0	0	0	0	0	0	0	0	0	0	0	0	0	0	0	0	0	0	0	0	0	0	0	0
K562	LH00683	0	1	0	-0.0641	0	0	1	0	4	17049	767	0	1	0	0	0	0	0	0	0	0	0	0	0	0	0	0	0	0	0	0	0	0	0	0	0	0	0	0	0	0	0	0	0	0	0	0	0
K562	LH00684	0	1	29287	-3.3219	0	0	0	0	2	153509	3530	1	1	0	1	0	0	0	0	0	0	0	0	0	0	0	0	0	0	0	0	0	0	0	0	0	0	0	0	0	0	0	0	0	0	0	0	0
K562	LH00685	0	1	0	-3.3219	0	0	1	0	3	128992	375	1	1	0	1	0	0	0	0	0	0	0	0	0	0	0	0	0	0	0	0	0	0	0	0	0	0	0	0	0	0	0	0	0	0	0	0	0
K562	LH00686	1	1	0	-2.8047	0	1	0	1	2	58717	2344	1	1	0	1	0	0	0	0	86.2836	0	0	0	0	0	0	0	0	0	0	0	0	0	0	0	0	0	0	0	0	0	0	0	0	0	0	0	0
K562	LH00687	1	1	0	-3.3219	0	1	0	0	2	61994	1200.5	1	1	0	0	0	0	0	0	0	0	0	0	0	0	0	0	0	0	0	0	0	0	0	0	0	0	0	0	0	0	0	0	0	0	0	0	0
K562	LH00688	0	1	259	-3.2162	0	0	0	0	2	16	1450	1	1	0	1	0	0	0	0	0	0	0	0	0	76.0766	0	0	0	0	0	0	0	0	0	0	0	0	0	0	0	0	0	0	0	0	0	0	0
K562	LH00689	1	1	32793	-3.3219	0	1	0	0	4	32593	1719	1	1	0	1	0	0	0	0	0	0	0	0	0	0	0	0	0	0	0	0	0	0	0	0	0	0	0	0	0	0	0	0	0	0	0	0	0
K562	LH00690	0	1	1240	-0.8414	0	0	0	0	1	1222	790	1	1	0	1	0	0	0	0	0	0	0	0	0	0	0	0	0	0	0	0	0	0	33.9694	0	0	0	0	0	0	0	0	0	0	0	0	0	0
K562	LH00691	1	1	11575	-1.9879	0	0	0	0	3	20720	1473	1	1	0	1	0	0	0	0	0	0	0	15.9438	35.5978	73.502	192.6572	0	0	42.7781	0	0	0	192.7791	46.3909	0	43.7148	0	0	0	0	0	0	0	114.418	38.5581	0	0	0
K562	LH00692	1	1	0	-1.3147	0	0	0	0	3	39522	36609	1	1	0	1	0	0	0	0	0	0	0	0	0	0	0	0	0	0	0	0	0	0	0	0	0	0	0	0	0	0	0	0	0	0	0	0	0
K562	LH00693	1	1	0	-3.3219	0	0	1	1	2	0	892	1	1	1	0	0	0	0	29.2106	0	0	0	18.6201	55.2286	0	252.0267	144.1464	0	0	0	52.116	0	482.4414	71.7998	70.4694	227.9114	94.2502	0	41.3606	90.6026	0	0	0	145.8471	57.1912	103.862	133.2099	1077.8444
K562	LH00694	1	1	0	-2.0744	0	1	0	0	3	9891	604	1	1	0	0	0	0	0	0	0	0	0	0	0	0	0	0	0	0	0	0	0	0	0	0	0	0	0	0	0	0	0	0	0	0	0	0	0
K562	LH00695	1	1	0	3.11	0	0	0	0	1	28	340	1	1	0	0	0	0	0	28.0288	0	0	0	25.7333	0	124.9483	0	0	0	125.5239	0	62.9597	0	89.1072	0	0	100.8475	163.032	0	0	46.609	0	0	0	0	54.0639	0	0	103.862
K562	LH00696	0	1	284	-1.7068	0	0	0	0	2	45036	1798	0	1	0	1	0	0	0	0	0	0	0	0	0	0	0	0	0	0	0	0	0	0	0	0	0	0	0	0	0	0	0	0	0	0	0	0	0
K562	LH00697	1	1	0	-3.1548	0	1	0	0	1	85976	7730	1	1	0	0	0	0	0	0	0	0	0	0	0	0	0	0	0	12.5035	0	0	0	0	0	0	0	0	0	0	0	0	0	0	78.8034	23.8831	0	0	0
K562	LH00698	1	1	0	2.3666	0	0	1	0	3	51809	443	0	1	0	1	0	0	0	0	0	0	0	0	0	0	0	0	0	0	0	0	0	0	0	0	0	0	0	0	0	0	0	0	0	0	0	0	0
K562	LH00699	0	1	75117	-0.2355	0	0	1	0	4	75080	1975	1	1	0	1	0	0	134.1401	0	0	0	0	0	0	0	0	0	0	0	0	0	0	0	0	0	46.3701	0	0	0	0	0	0	0	0	0	0	0	0
K562	LH00700	0	1	22184	-3.3219	0	0	0	0	1	22143	288	0	1	0	1	0	0	0	0	0	0	0	0	0	0	0	0	0	0	0	0	0	0	0	0	0	0	0	0	0	0	0	0	0	0	0	0	0
K562	LH00701	1	1	23645	-0.5984	0	0	0	0	2	23604	859	1	1	0	1	0	0	0	0	0	0	0	0	0	0	0	0	0	0	0	0	0	0	0	0	0	0	0	0	0	0	0	0	0	0	0	0	0
K562	LH00702	0	1	24154	-0.6065	0	0	0	0	3	24113	717	0	1	1	1	0	0	0	0	0	0	0	0	0	0	0	0	0	0	0	0	0	0	0	0	0	0	0	0	0	0	0	0	0	0	0	162.7341	0
K562	LH00703	0	1	24777	-0.5984	0	1	0	0	2	24736	859	0	1	0	1	0	0	0	0	0	0	0	0	0	0	0	0	0	0	0	0	0	0	0	0	0	0	0	0	0	0	0	0	0	0	0	1531.7826	0
K562	LH00704	1	1	0	-1.6495	0	0	0	0	2	1851	967	1	1	0	1	0	0	0	0	0	0	0	0	0	0	0	0	0	0	0	0	0	0	0	0	0	0	0	0	0	0	0	0	0	0	0	0	0
K562	LH00705	1	1	0	-1.9777	0	0	1	0	2	2156	1104	0	1	0	0	0	0	0	0	0	0	0	0	0	0	0	0	0	0	0	0	0	0	0	0	0	0	0	0	0	0	0	0	0	0	0	0	0
K562	LH00706	0	1	5229	-2.3846	0	0	0	0	2	14080	1535	0	1	0	1	0	0	0	0	0	0	0	0	0	0	0	0	0	0	0	0	0	0	0	0	0	0	0	0	0	0	0	0	0	0	0	0	0
K562	LH00707	0	1	42	-1.0784	0	0	1	0	3	15643	2355	1	1	0	1	0	0	0	0	0	0	0	0	0	0	0	0	0	0	0	0	0	0	0	0	0	0	0	0	0	0	0	0	0	0	0	0	0
K562	LH00708	1	1	0	0.5817	0	0	1	0	3	12459	483	0	1	0	0	0	0	0	0	0	0	0	0	0	0	0	0	0	0	0	0	0	0	0	0	0	0	0	0	0	0	0	0	0	0	0	0	0
K562	LH00709	1	1	0	-2.7236	0	0	1	0	2	296	2456	0	1	1	0	0	0	0	0	0	0	0	0	0	37.6582	0	299.7603	0	49.9429	0	0	0	339.9634	0	40.1812	92.5134	0	0	42.4499	38.407	0	0	0	0	0	0	0	111.9452
K562	LH00710	0	1	1617	-0.8473	0	0	0	0	1	1414	919	0	1	0	1	0	0	0	0	0	0	0	0	0	0	0	0	0	52.5583	0	0	0	0	0	0	0	0	66.1984	0	0	0	0	0	0	0	0	0	0
K562	LH00711	0	1	2175	-0.7841	0	0	1	0	1	3905	1387	0	1	0	1	0	0	0	0	0	0	0	0	0	0	140.5421	0	39.7792	91.0912	0	63.6194	70.7058	0	0	0	0	131.258	0	29.1968	0	0	0	0	100.7217	0	276.7531	413.6358	51.182
K562	LH00712	1	1	0	-1.6287	0	0	1	0	2	1510	1095	0	1	0	0	0	0	0	0	0	0	0	0	0	0	0	0	0	0	0	0	0	0	0	0	0	0	0	0	0	0	0	0	0	0	0	0	0
K562	LH00713	1	1	0	6.3138	0	1	1	0	2	939	477	1	1	1	0	0	0	0	0	0	0	0	0	0	0	0	0	0	0	0	72.5221	0	0	0	0	0	0	0	0	0	28.4182	0	0	0	0	0	0	79.2529
K562	LH00714	0	1	6313	-1.8991	0	1	0	0	3	8092	568	0	1	0	1	0	0	0	34.4865	83.9555	0	0	352.5279	0	59.6014	0	0	28.7244	0	0	46.4786	0	0	0	0	0	0	46.821	68.371	0	0	0	0	55.1965	64.8097	43.4154	0	0
K562	LH00717	0	1	114368	-2.4405	0	0	0	0	4	148308	1006	1	1	0	1	0	0	0	0	0	0	0	0	0	0	0	0	0	0	0	0	0	0	0	0	0	0	0	0	0	0	0	0	0	0	0	0	0
K562	LH00718	1	1	0	-3.3219	0	0	1	1	2	52546	123	1	1	1	0	0	0	0	0	0	0	0	0	0	0	0	0	0	0	0	0	0	0	0	0	0	0	0	0	0	0	0	0	0	0	0	0	0
K562	LH00719	0	1	31412	-3.255	0	0	0	0	2	41937	8123	0	1	0	1	0	0	0	0	0	0	0	0	0	0	0	0	0	0	0	0	0	0	0	0	0	0	0	0	0	0	0	0	0	0	0	0	0
K562	LH00720	1	1	0	-3.3219	0	1	0	0	4	400	1521	1	1	0	0	0	0	0	0	0	0	0	0	0	35.6877	0	0	0	0	0	0	0	0	0	0	0	0	0	0	0	0	0	0	45.2054	64.6705	0	0	39.8355
K562	LH00721	1	1	0	-3.0335	0	1	0	0	3	266	4513	1	1	0	0	0	0	0	0	0	0	0	0	0	0	0	0	0	0	0	0	0	0	0	0	0	0	0	0	0	0	0	0	45.2054	0	0	0	39.8355
K562	LH00722	1	1	0	-2.7408	0	1	1	0	2	33886	774	1	1	0	0	0	0	0	0	0	0	0	0	0	0	0	0	0	0	0	0	0	0	0	0	0	0	0	0	0	0	0	0	0	0	0	0	0
K562	LH00723	1	1	0	-0.7976	0	0	0	0	1	24898	3743	1	1	0	0	0	0	0	0	0	0	0	0	0	0	0	0	0	0	0	0	0	0	0	0	0	0	0	0	0	0	0	0	0	0	0	0	0
K562	LH00724	1	1	0	-0.4488	0	0	0	0	2	23371	1684	1	1	0	0	0	0	0	0	0	0	0	0	0	0	0	0	0	0	0	0	0	0	0	0	0	0	0	0	0	0	0	0	0	0	0	0	0
K562	LH00725	1	1	658	-0.713	0	0	0	0	2	9089	2983	1	1	0	1	0	0	0	0	0	0	0	0	0	0	0	0	0	0	0	0	0	0	0	0	0	0	0	0	0	0	0	0	0	0	0	0	0
K562	LH00726	1	1	0	-1.2644	0	0	1	0	2	18104	1824	1	1	0	0	0	0	0	0	0	0	0	0	0	0	0	0	0	0	0	0	0	0	0	0	0	0	0	0	0	0	0	0	0	0	0	0	0
K562	LH00727	0	1	1985	-1.2002	0	0	0	0	1	22144	1323	1	1	0	1	0	0	0	0	0	0	0	0	0	0	0	0	0	0	0	0	0	0	0	0	0	0	0	0	0	0	0	0	0	0	0	0	0
K562	LH00728	0	1	6238	-0.7901	0	0	0	0	2	7250	706	1	1	0	1	0	0	0	0	0	0	0	0	0	0	0	0	0	0	0	0	0	0	0	0	0	0	0	0	0	0	0	0	0	0	0	0	0
K562	LH00729	1	1	76496	-3.2073	0	0	0	0	6.5	397114	45965	1	1	0	1	0	0	0	0	0	0	0	0	0	0	0	0	0	0	0	0	0	0	0	0	0	0	0	0	0	0	0	0	0	0	0	0	0
K562	LH00730	1	1	0	-2.4452	0	1	1	1	1	7370	3609	1	1	0	0	0	0	0	0	0	0	0	0	0	0	0	0	27.0408	0	0	0	0	318.224	0	8.0841	31.2839	0	0	0	0	0	0	0	0	0	0	0	124.1246
K562	LH00731	1	1	0	3.0236	0	1	1	1	2	921	695	1	1	0	1	0	0	0	0	0	0	0	79.8691	0	0	0	0	0	0	0	0	0	0	32.5036	0	0	207.1062	69.7361	0	29.6573	0	0	0	89.5467	0	0	39.1857	51.7863
K562	LH00732	0	1	205	-2.3446	0	1	1	1	2	381	1067.5	1	1	0	1	0	0	0	0	0	0	0	0	0	86.224	43.3067	0	0	0	0	0	0	0	0	0	0	0	0	0	34.7407	0	0	0	46.0051	0	0	0	47.0725
K562	LH00733	0	1	408	-2.6316	0	1	1	1	2	598	845	1	1	0	1	0	0	0	0	0	0	0	0	0	104.1457	43.3067	0	0	0	0	0	0	0	0	0	0	0	0	21.639	34.7407	0	0	0	0	0	0	0	47.0725
K562	LH00734	1	1	0	-2.3813	0	1	0	0	2	24566	4986	0	1	0	0	0	28.7228	0	98.8667	0	0	0	267.4799	0	138.2784	0	0	29.0455	0	0	57.1598	0	0	47.6439	38.7142	0	0	0	54.783	0	0	0	0	0	189.2556	0	0	0
K562	LH00735	1	1	363	-1.086	0	0	0	0	1	16285	557	1	1	0	1	0	0	0	0	0	0	0	0	0	0	0	0	0	0	0	0	0	0	0	0	0	0	0	0	0	0	0	0	0	0	0	0	0
K562	LH00736	0	1	1264	-1.3216	0	0	0	0	1	17186	385	1	1	0	1	0	0	0	0	0	0	0	0	0	0	0	0	0	0	0	0	0	0	0	0	0	0	0	0	0	0	0	0	0	0	0	0	0
K562	LH00737	1	1	0	-2.2528	0	0	0	0	1	43602	843	0	0	0	0	0	0	0	0	0	0	0	0	0	0	0	0	0	0	0	0	0	0	0	0	0	0	0	0	0	0	0	0	0	0	0	0	0
K562	LH00738	0	1	1695	-2.4919	0	1	0	0	5	42107	10239	0	0	0	1	0	0	0	0	0	0	0	0	0	0	0	0	0	0	0	0	0	0	0	0	0	0	0	0	0	0	0	0	0	0	0	0	0
K562	LH00739	1	1	0	-3.3219	0	1	0	0	3	89449	376	0	0	0	1	0	0	0	0	0	0	0	0	0	0	0	0	0	0	0	0	0	0	0	0	0	0	0	0	0	0	0	0	0	0	0	0	0
K562	LH00740	1	1	0	-3.0211	0	0	0	0	3	39515	2531	0	0	0	1	0	0	0	0	0	0	0	0	0	0	0	0	0	0	0	0	0	0	0	0	0	0	0	0	0	0	0	0	0	0	0	0	0
K562	LH00741	0	1	0	12.5685	0	0	0	0	2	287528	286	0	0	0	1	0	0	0	0	0	0	0	0	0	0	0	0	0	0	0	0	0	0	0	0	0	0	0	0	0	0	0	0	0	0	0	0	0
K562	LH00742	0	1	208110	-2.692	0	1	0	0	2	456142	1883	0	0	0	1	0	0	0	0	0	0	0	0	0	0	0	0	0	0	0	0	0	0	0	0	0	0	0	0	0	0	0	0	0	0	0	0	0
K562	LH00743	1	1	64111	-3.3219	0	0	0	0	2	67080	475	0	0	0	1	0	0	0	0	0	0	0	0	0	0	0	0	0	0	0	0	0	0	0	0	0	0	0	0	0	0	0	0	0	0	0	0	0
K562	LH00744	1	1	0	0.2081	0	0	0	0	2	119159	4353.5	0	0	0	0	0	0	0	0	0	0	0	0	0	0	0	0	0	0	0	0	0	0	0	0	0	0	0	0	0	0	0	0	0	0	0	0	0
K562	LH00745	1	1	0	0.8656	0	0	0	0	2	90385	279	0	0	0	0	0	0	0	0	0	0	0	0	0	0	0	0	0	0	0	0	0	0	0	0	0	0	0	0	0	0	0	0	0	0	0	0	0
K562	LH00746	1	1	0	-2.9196	0	0	0	0	3	79	2113	0	0	0	1	0	0	0	0	0	0	0	0	0	0	0	0	0	0	0	0	0	0	0	0	0	0	0	0	0	0	0	0	0	0	0	0	0
K562	LH00747	0	1	196	-1.4697	0	0	1	1	1	259	536	1	1	0	1	0	23.9035	0	52.3023	0	0	0	0	0	40.5073	342.9181	0	40.337	83.6054	0	61.8647	0	71.5521	77.6784	28.1493	0	77.7597	55.2018	36.6414	65.5623	0	33.9898	0	64.111	59.7501	0	133.668	109.5996
K562	LH00748	0	1	29527	-2.0007	0	0	0	0	2	29516	306	1	1	0	1	0	0	0	0	0	0	0	0	70.4918	0	0	0	0	0	0	0	0	0	0	0	0	0	0	0	0	0	0	0	0	0	0	0	0
K562	LH00749	0	1	23820	-2.9202	0	1	1	0	2	39852	3530	1	1	0	1	0	0	0	0	0	0	0	0	0	0	0	0	0	0	0	57.3217	0	0	0	0	0	0	0	0	0	0	0	0	0	0	0	0	0
K562	LH00750	1	1	0	-2.4257	0	1	0	0	7	270596	59735	0	0	0	0	0	0	0	0	0	0	0	0	0	0	0	0	0	0	0	0	0	0	0	0	0	0	0	0	0	0	0	0	0	0	0	0	0
K562	LH00751	0	1	4164	-1.7945	0	0	0	0	1	47880	3473	0	1	0	1	0	0	0	0	0	0	0	0	0	0	0	0	0	0	0	0	0	0	0	0	0	0	0	0	0	0	0	0	0	0	0	0	0
K562	LH00752	1	1	4954	-1.5395	0	0	0	0	2	5856	2030	0	1	0	1	0	0	0	0	0	0	0	0	0	0	0	0	0	0	0	0	0	0	0	0	0	0	0	0	0	0	0	0	0	0	0	0	0
K562	LH00753	0	1	868	-0.2193	0	0	0	0	2	9039	573	0	0	0	1	0	0	0	0	0	0	0	0	0	0	0	0	0	0	0	0	0	0	0	0	0	0	0	0	0	0	0	0	0	0	0	0	0
K562	LH00754	1	1	0	-0.4415	0	0	0	0	1	25546	3107	0	0	0	0	0	0	0	0	0	0	0	0	0	0	0	0	0	0	0	0	0	0	0	0	0	0	0	0	0	0	0	0	0	0	0	0	0
K562	LH00755	1	1	0	0.8409	0	0	1	0	3	6286	1234	0	1	0	1	0	0	0	0	0	0	0	0	0	0	0	0	0	0	0	0	0	0	0	0	0	0	0	0	0	0	0	0	0	0	0	0	0
K562	LH00756	1	1	0	2.1473	0	1	1	0	5	14160	9717	0	0	0	0	0	0	0	0	0	0	0	0	0	0	0	0	0	0	0	0	0	0	0	0	0	0	0	0	0	0	0	0	0	0	0	0	0
K562	LH00757	1	1	0	-1.5843	0	0	0	0	1	13025	2398	0	1	0	0	0	0	0	0	0	0	0	0	0	0	0	0	0	0	0	0	0	0	0	0	0	0	0	0	0	0	0	0	0	0	0	0	0
K562	LH00758	1	1	0	-0.9286	0	1	0	0	2	10515	8234	0	0	0	0	0	0	0	0	0	0	0	0	0	0	0	0	0	0	0	0	0	0	0	0	0	0	0	0	0	0	0	0	0	0	0	0	0
K562	LH00759	0	1	19902	-1.5076	0	0	0	0	2	33967	1149	0	1	0	1	0	0	0	0	0	0	0	0	0	0	0	0	0	0	0	0	0	0	0	0	0	0	0	0	0	0	0	0	0	0	0	0	0
K562	LH00760	1	1	7357	-1.8041	0	0	0	0	1	44089	2460	0	1	0	1	0	0	0	0	0	0	0	39.9506	0	0	0	118.2807	0	0	0	0	0	0	0	0	0	76.655	0	0	0	0	0	0	0	0	0	0	0
K562	LH00761	1	1	0	-1.861	0	0	1	0	1	38035	3826	0	1	0	0	0	0	0	0	0	0	0	0	0	0	0	0	0	0	0	0	0	0	0	0	0	48.4642	0	0	0	0	0	0	0	0	0	0	0
K562	LH00762	1	1	0	-0.2178	0	0	0	0	1	30468	5939	0	1	0	0	0	0	0	0	0	0	0	0	0	0	0	0	0	0	0	0	0	0	0	0	0	0	0	0	0	0	0	0	0	0	0	0	0
K562	LH00763	1	1	0	3.0692	0	0	0	0	2	27	3561.5	0	1	1	0	0	0	0	0	0	0	0	0	0	12.4648	0	0	28.8662	0	0	37.7182	0	394.4747	0	123.6889	97.2932	0	0	0	39.0747	0	0	0	0	27.0186	0	0	0
K562	LH00764	0	0	9863	-2.1404	0	0	1	0	4	9770	625	1	0	0	1	0	0	0	36.1096	0	0	0	0	0	91.0481	0	0	0	0	0	0	0	66.8245	0	0	0	0	0	0	0	0	0	0	0	0	0	0	50.4337
K562	LH00765	0	0	20	-2.019	0	1	1	1	3	48	465	1	1	0	1	0	0	0	56.7477	0	0	0	0	0	123.9794	0	99.7795	0	0	0	67.5895	65.0133	114.1233	78.1879	92.7948	77.8132	0	43.4459	43.1996	89.4461	0	0	0	66.5096	57.4822	42.9801	109.2095	85.6779
K562	LH00766	0	0	13721	-0.4818	0	0	1	0	2	13766	1076	1	1	0	1	0	0	0	0	0	0	0	0	0	22.9179	411.9853	0	0	0	0	0	0	0	0	0	0	0	0	0	0	0	0	0	0	0	0	0	134.793
K562	LH00767	0	0	13969	0.8063	0	0	0	0	4	51841	2752	0	0	0	1	0	0	0	0	0	0	0	0	0	0	0	0	0	0	0	0	0	0	0	0	0	0	0	0	0	0	0	0	0	0	0	0	0
K562	LH00768	0	0	2095	-1.9897	0	1	0	0	2	80616	4862	0	0	0	1	0	0	0	0	0	0	0	0	0	0	0	0	0	0	0	0	0	0	0	0	0	0	0	0	0	0	0	0	0	0	0	0	0
K562	LH00769	0	0	26510	0.4812	0	1	1	0	3	99676	281	0	0	0	1	0	0	0	0	0	0	0	0	0	0	0	0	0	0	0	0	0	0	0	0	0	0	0	0	0	0	0	0	0	0	0	0	0
K562	LH00771	0	0	88236	3.6694	0	1	1	0	2	133154	1294	0	0	0	1	0	0	0	0	0	0	0	0	0	0	0	0	0	0	0	0	0	0	0	0	0	0	0	0	0	0	0	0	0	0	0	0	0
K562	LH00772	0	0	88516	0.7767	0	0	0	0	3	129080	1928	0	1	0	1	0	0	0	0	0	0	0	0	0	0	0	0	0	0	0	0	0	0	0	0	0	0	0	0	0	0	0	0	0	0	0	0	0
K562	LH00773	1	0	96733	2.2236	0	0	0	0	4	100385	2261	0	0	0	1	0	0	0	0	0	0	0	0	0	0	0	0	0	0	0	0	0	0	0	0	0	0	0	0	0	0	0	0	0	0	0	0	0
K562	LH00775	0	0	22449	1.2221	0	0	0	0	7	91933	3761	0	0	0	1	0	294.9508	2032.8262	0	188.01	0	0	92.7788	27590.8782	17.0533	127.6837	47.5728	0	160.1835	0	73.6241	115.3068	0	66.7912	157.1786	139.1123	0	0	88.8313	65.9059	43.9133	108.2148	0	121.841	37.66	40.2996	134.1046	62.5381
K562	LH00776	0	0	22449	1.0876	0	0	1	0	1	98191	1308.5	0	0	0	1	0	0	0	0	0	0	0	0	208.0406	0	236.6205	204.8913	0	102.0872	0	0	0	168.9535	72.9198	42.3066	132.1855	0	0	0	0	0	0	0	114.1234	0	91.1087	117.2597	235.307
K562	LH00777	0	0	12462	0.4319	0	0	1	1	4	55514	508	0	0	0	1	0	0	0	0	0	0	0	0	0	0	0	0	0	56.6109	0	0	0	0	0	0	0	0	0	0	0	0	0	0	0	35.8117	0	0	0
K562	LH00778	0	0	5861	1.6398	0	0	0	0	3	48913	449	0	0	0	1	0	0	0	0	0	0	0	0	0	0	0	0	0	0	0	0	0	0	0	0	0	0	0	0	0	0	0	0	0	0	0	0	0
K562	LH00779	0	0	3864	-2.502	0	0	0	0	1	4699	4153	1	0	0	1	0	0	0	0	0	0	0	90.0508	0	35.8976	424.9766	0	78.5128	74.8564	0	0	105.8964	0	43.9198	70.0302	80.8032	0	0	46.0784	0	0	0	0	53.3615	36.2144	127.0175	87.2405	75.9974
K562	LH00780	0	0	1036	-2.7731	0	1	0	0	3	1727	6961	1	0	0	1	0	0	0	0	0	0	0	0	0	27.4976	0	0	30.2388	0	0	0	0	0	0	44.3294	0	48.0895	0	0	0	0	0	0	0	11.0903	0	0	0
K562	LH00781	1	0	0	-3.3185	0	1	0	0	3.5	60	9291	1	0	0	0	0	0	0	0	0	0	0	0	0	0	0	0	0	0	0	0	0	0	0	0	0	83.6169	0	0	0	0	0	0	0	0	0	0	0
K562	LH00782	1	0	911	-1.576	0	0	0	0	1	1967	2087	1	1	0	1	0	0	0	0	0	0	0	0	0	0	0	0	0	0	0	0	0	0	0	0	0	0	0	0	0	0	0	0	0	0	0	0	0
K562	LH00783	0	0	230	-2.0283	0	0	1	0	2	95	473	1	1	0	1	0	0	0	32.8237	96.8476	0	0	0	0	32.3073	0	54.5407	0	0	0	48.8319	132.1794	56.6864	0	71.2844	267.8661	112.9546	776.4739	52.494	62.136	0	0	0	86.8279	75.2054	89.5276	169.6689	49.561
K562	LH00784	0	0	3610	1.1205	0	0	1	0	2.5	10855	1952.5	1	1	0	1	0	0	0	0	0	0	0	0	0	0	0	0	0	0	0	0	0	0	0	0	0	0	0	0	0	0	0	0	0	0	0	0	0
K562	LH00785	0	0	1897	0.8353	0	1	1	1	3	4923	1778	1	1	0	1	0	0	0	0	0	0	0	0	0	40.1438	98.8313	34.0832	0	0	0	46.0301	0	0	0	0	75.9416	0	0	0	0	0	0	0	57.4487	0	0	0	0
K562	LH00786	0	0	0	-1.8281	0	0	0	0	2	16244	390	0	1	0	0	0	0	0	0	0	0	0	0	0	0	0	0	0	0	0	0	0	0	0	0	0	0	0	0	0	0	0	0	0	0	0	0	0
K562	LH00787	1	0	0	-0.8149	0	1	1	0	5	4968	717	0	1	0	0	0	0	0	0	0	0	0	0	0	0	0	0	0	0	0	0	0	0	0	0	0	0	0	0	25.1563	0	0	0	0	0	0	0	0
K562	LH00788	0	0	2575	-1.4499	0	1	1	0	1	4315	1559	1	1	0	1	0	0	0	0	0	0	0	0	0	0	0	0	0	0	0	0	0	0	0	0	0	0	0	0	0	0	0	0	0	0	0	0	0
K562	LH00789	0	0	0	3.883	0	1	0	0	2	5795	388	1	1	0	0	0	0	0	0	0	0	0	0	0	0	0	0	0	0	0	47.9022	0	0	0	0	0	0	0	0	0	0	0	0	0	0	0	0	0
K562	LH00790	1	0	0	-1.4104	0	0	0	0	2	1136	580	0	1	0	1	0	0	0	0	0	0	0	0	0	0	0	0	0	0	0	0	0	0	0	0	0	0	0	0	0	0	0	0	0	0	0	0	0
K562	LH00791	1	0	0	-3.3219	0	1	1	0	4	52	2124	0	1	0	0	0	0	0	35.7187	0	0	0	0	0	76.9092	155.2879	0	0	0	0	0	0	0	0	20.8315	114.1397	65.9276	0	0	0	0	0	0	86.3336	48.1235	0	0	0
K562	LH00792	0	0	70	1.3527	0	0	0	0	1	64	480	0	1	1	1	0	197.6173	75.5713	0	0	0	0	0	1170.1166	172.2101	121.8912	0	29.3875	105.7258	0	0	0	460.4642	36.4025	207.0362	379.2455	27.7992	0	38.1526	0	0	0	0	151.9817	194.5215	0	0	114.6872
K562	LH00793	1	0	0	1.5642	0	0	1	0	1	35	2039	0	1	0	0	0	0	0	0	0	0	0	0	0	33.9375	1365.8472	0	0	89.4607	0	50.747	0	756.6829	113.9416	294.8654	0	64.4906	0	0	113.9431	0	0	0	191.4653	11.7445	40.9789	0	283.8198
K562	LH00794	0	0	4184	-3.3219	0	0	1	1	1	4478	381	0	1	0	1	0	0	0	0	0	0	0	0	0	0	0	0	0	0	0	0	0	0	0	0	0	0	0	0	0	0	0	0	0	0	0	0	0
K562	LH00795	0	0	0	0.9498	0	1	1	0	20	8129	5099	0	1	0	0	0	0	0	0	0	0	0	0	0	0	0	0	0	0	0	0	0	0	0	0	0	0	0	0	0	0	0	0	0	0	0	0	0
K562	LH00796	1	0	0	-1.5473	0	0	1	1	1	10682	2261	0	1	0	1	0	0	0	0	0	0	0	0	0	0	0	0	0	0	0	0	0	0	0	0	0	0	0	0	0	0	0	0	0	0	0	0	0
K562	LH00797	1	0	0	-0.7583	0	1	1	1	3	10346	625	0	1	0	0	0	0	0	0	0	0	0	0	0	0	0	0	0	0	0	0	0	0	0	0	0	0	0	0	0	0	0	0	0	0	0	0	0
K562	LH00798	1	0	0	-3.3219	0	1	1	1	2	15941	316	1	1	0	0	0	0	2484.5243	43.6914	0	0	0	59.303	0	98.1333	63.995	0	16.084	0	0	80.1761	0	52.875	51.7728	0	78.3991	102.1295	0	184.2943	34.4588	0	0	0	81.1781	57.8311	0	208.964	0
K562	LH00799	1	0	0	-1.0862	0	0	0	0	2	81320	259	1	1	0	1	0	0	0	0	0	0	0	0	0	0	0	0	0	0	0	0	0	0	0	0	0	0	0	0	0	0	0	0	0	0	0	75.4156	0
K562	LH00800	0	0	0	-1.8332	0	0	0	0	1	38714	2408	1	1	0	1	0	0	0	0	0	0	0	0	0	0	0	0	0	0	0	0	0	0	0	0	0	0	0	0	0	0	0	0	0	0	0	0	0
K562	LH00801	1	0	0	-1.6364	0	0	0	0	1	16181	502	1	1	0	0	0	0	0	0	0	0	0	0	0	0	0	0	0	0	0	0	0	0	0	0	0	0	0	0	0	0	0	0	0	0	0	0	0
K562	LH00802	1	0	0	-1.5692	0	0	1	0	1	13174	745	1	1	0	0	0	0	0	0	0	0	0	0	0	0	0	0	0	0	0	0	0	0	0	0	0	0	0	0	0	0	0	0	0	0	0	0	0
K562	LH00803	1	0	0	-0.5506	0	1	0	0	4	445	573	1	1	0	0	0	0	0	0	0	0	0	45.6583	0	0	0	0	0	0	0	0	0	77.9582	0	0	0	0	0	0	0	0	0	0	0	0	0	0	101.0379
K562	LH00804	1	0	0	-2.381	0	0	0	0	2	8115	1117	1	1	0	0	0	0	0	0	0	0	0	0	0	0	0	0	0	0	0	0	0	0	0	0	0	0	0	0	0	0	0	0	0	0	0	0	0
K562	LH00805	1	0	1399	-3.3219	0	0	0	0	2	1108	666	1	1	0	1	0	0	0	0	0	0	0	0	0	0	0	0	0	0	0	0	0	0	0	0	0	0	0	0	0	0	0	0	0	0	0	0	0
K562	LH00806	1	0	0	-3.3219	0	1	0	0	3	16217	757	1	0	0	0	0	0	0	0	1663.1033	0	0	0	0	24.9084	0	0	0	156.4325	0	0	0	0	0	0	149.9007	0	0	26.6933	0	0	0	0	0	52.6738	0	74.0413	87.1327
K562	LH00807	0	0	1874	1.2993	0	0	0	0	4	9584	741	0	1	0	1	0	0	0	0	0	0	0	0	0	0	0	0	0	0	0	0	0	0	0	0	0	0	0	0	0	0	0	0	0	0	0	0	0
K562	LH00808	0	0	2246	-2.5097	0	1	0	0	5	9072	602	0	0	0	1	0	0	0	0	0	0	0	0	0	0	0	0	0	0	0	0	0	0	0	0	0	0	0	0	0	0	0	0	0	0	0	0	0
K562	LH00809	0	0	6160	0.2465	0	0	0	0	2	6204	706	0	1	0	1	0	0	0	0	0	0	0	0	0	0	0	0	0	0	0	0	0	0	0	0	0	0	0	0	0	0	0	0	0	0	0	0	0
K562	LH00810	1	0	0	3.3677	0	1	1	0	6	5049	5602	0	0	0	1	0	0	0	0	0	0	0	0	0	0	0	51.8707	0	64.8449	0	0	0	625.213	0	68.1866	62.0736	0	0	28.1474	32.6682	0	0	0	0	24.9655	0	0	813.6602
K562	LH00811	0	0	283969	-0.7651	0	1	1	0	3	413524	2619	1	0	0	1	0	0	0	0	0	0	0	0	0	0	0	0	0	0	0	0	0	0	0	0	0	0	0	0	0	0	0	0	0	0	0	0	0
K562	LH00812	1	0	0	2.7075	0	0	1	0	3	40	381	1	1	0	0	0	0	0	0	0	0	0	0	0	0	0	74.6047	0	185.1476	0	0	0	88.733	37.0504	0	90.9927	108.4483	44.7974	0	51.0802	0	0	0	87.854	0	54.7222	0	78.669
K562	LH00813	1	0	0	0.7802	0	0	1	0	2	5303	4070.5	0	1	0	1	0	0	0	0	0	0	0	0	0	39.1849	53.039	40.7615	0	0	0	0	0	0	0	0	0	0	0	0	0	0	0	0	0	0	0	0	0
K562	LH00814	0	0	481	0.487	0	1	0	0	3	445	418	1	1	0	1	0	20.9175	0	0	0	0	0	0	385.392	189.5966	609.067	209.1501	0	81.6565	0	0	76.8544	94.8367	0	0	81.9925	64.7538	0	33.2563	52.3847	0	0	0	183.4452	75.5785	0	0	102.828
K562	LH00815	1	0	0	-3.3219	0	0	0	0	1	70293	268	1	1	0	0	0	0	0	0	0	0	0	0	0	0	0	0	0	0	0	0	0	0	0	0	0	0	0	0	0	0	0	0	0	0	0	0	0
K562	LH00816	1	0	0	-3.3219	0	0	0	0	2	1557	1447	1	1	0	1	0	0	39.8452	0	217.6612	0	0	0	46.3156	0	0	0	37.7631	0	0	0	0	0	0	0	59.2276	630.0025	0	55.1452	0	0	24.5393	0	0	40.309	48.2689	0	0
K562	LH00817	1	0	0	-2.581	0	0	0	0	1	1406	2074	1	1	0	0	0	0	39.8452	0	217.6612	0	0	0	46.3156	0	0	0	37.7631	0	0	0	0	0	0	0	59.2276	630.0025	0	55.1452	0	0	24.5393	0	0	40.309	48.2689	0	0
K562	LH00818	1	0	0	1.4931	0	0	0	0	3	5768	1362	1	1	0	1	0	0	0	0	0	0	0	0	0	0	0	0	0	0	0	0	0	0	0	0	0	0	0	0	0	0	0	0	0	0	0	0	0
K562	LH00819	1	0	0	-0.9106	0	0	0	0	2	1962	1034	1	1	0	0	0	0	0	0	0	0	0	0	0	0	0	0	0	0	0	0	0	0	0	0	0	0	52.0028	0	0	0	0	0	0	0	0	0	0
K562	LH00820	1	0	0	-0.0645	0	0	1	0	2.5	25683	1218.5	1	1	0	1	0	0	72.0622	41.1902	0	0	0	0	161.6443	24.2798	77.6743	253.5035	0	98.0459	0	53.5484	39.9066	554.3037	52.7633	102.9728	123.3361	169.7999	0	0	0	0	0	0	0	54.2985	56.0093	0	680.0285
K562	LH00821	1	0	0	-0.3699	0	0	0	0	1	22931	11158	0	1	0	0	0	0	0	0	0	0	0	0	0	0	0	0	0	0	0	0	0	0	0	0	0	0	0	0	0	0	0	0	0	0	0	0	0
K562	LH00822	1	0	0	-2.3467	1	0	0	0	2	10582	355	1	1	0	0	0	0	0	0	0	0	0	0	0	0	0	0	0	0	0	0	0	0	0	0	0	0	0	0	0	0	0	0	0	0	0	0	0
K562	LH00823	0	0	0	0.5127	0	1	1	1	2	616	746	1	1	0	1	0	0	35.9068	0	379.8545	0	0	0	0	52.3061	641.9981	0	34.0087	0	0	326.7188	0	392.5756	93.1864	33.7558	176.0951	167.9231	0	258.7499	18.2868	0	0	0	52.1317	193.2683	54.9537	105.9083	70.1701
K562	LH00824	0	0	32156	-3.3219	0	0	1	0	3	32124	453	0	1	0	1	0	0	0	0	0	0	0	0	0	0	0	0	0	0	0	0	0	0	0	0	0	0	0	0	0	0	0	0	0	0	0	0	0
K562	LH00825	1	0	0	-2.4141	0	1	0	0	2	3375	1360	0	1	0	1	0	0	0	0	0	0	0	0	0	0	0	0	0	0	0	0	0	0	0	0	0	0	0	0	0	0	0	0	0	0	0	0	0
K562	LH00826	1	0	0	-2.4323	0	0	0	0	2	21025	1170.5	0	1	0	0	0	0	0	0	0	0	0	0	0	0	0	0	0	0	0	0	0	0	0	0	0	0	0	0	0	0	0	0	0	0	0	0	0
K562	LH00827	1	0	0	0.807	0	1	0	0	2	3581	1440	0	1	0	0	0	0	0	0	0	0	0	0	0	0	0	0	0	0	0	0	0	0	0	0	0	0	0	0	0	0	0	0	0	0	0	0	0
K562	LH00828	1	0	0	3.6162	0	0	1	0	2	35781	942	1	1	0	1	0	0	0	31.8007	0	0	0	0	0	44.3701	247.7471	104.4966	0	0	0	101.4724	0	218.9093	76.0268	0	72.8915	0	0	36.8063	0	0	0	0	81.764	0	47.1264	233.272	0
K562	LH00829	1	0	0	-1.429	0	0	0	0	2	7361	2676	1	1	0	0	0	0	0	0	0	0	0	0	0	0	0	0	0	0	0	0	0	0	0	0	0	0	0	0	0	0	0	0	0	0	0	0	0
K562	LH00830	1	0	0	-2.6408	0	1	0	0	2	44935	726	1	1	0	1	0	0	0	0	0	0	0	0	0	0	0	0	0	0	0	0	0	0	0	0	0	0	0	0	0	28.6913	0	0	0	0	0	0	0
K562	LH00831	1	0	0	-3.3219	0	1	1	0	1	39374	1692	1	1	0	0	0	0	0	0	0	0	0	0	0	0	0	0	0	0	0	0	0	0	0	0	0	0	0	0	0	0	0	0	0	0	0	0	0
K562	LH00832	0	0	590	-2.6173	0	0	1	0	2	15050	1480	1	1	0	1	0	0	0	0	0	0	0	0	0	0	0	0	0	0	0	0	0	0	0	0	0	74.4429	0	0	0	0	0	0	0	0	0	0	0
K562	LH00833	0	0	4248	-2.2684	0	0	1	0	2	9014	3849	1	1	0	1	0	0	0	0	0	0	0	0	0	0	0	0	0	0	0	0	0	0	0	0	0	0	0	0	0	0	0	0	0	0	0	364.3906	0
K562	LH00834	0	0	910	-1.8817	0	0	0	0	1	1372	1793	1	1	0	1	0	0	0	0	0	0	0	0	0	0	0	0	0	0	0	0	0	0	0	0	0	0	0	0	0	0	0	0	0	0	0	0	0
K562	LH00835	1	0	0	-0.8477	0	0	1	0	2	210	487	1	1	0	0	0	0	0	58.7213	0	0	0	0	122.3034	82.4858	2351.7304	0	20.3006	81.781	0	0	217.1925	69.3977	110.4033	62.5524	207.6371	0	0	67.701	57.4194	0	23.9736	0	141.677	34.9267	0	0	92.0105
K562	LH00836	1	0	0	-2.2042	0	0	0	0	1	11	798	1	1	0	0	0	0	0	81.7326	0	0	0	0	0	145.761	248.1538	0	0	42.1068	0	60.0099	31.6447	0	60.4813	0	212.5449	99.0904	0	0	45.4567	0	0	0	723.3707	24.3238	0	453.8814	104.3381
K562	LH00837	1	0	0	-1.5364	0	0	0	0	2	4133	1285	1	1	0	0	0	0	0	0	0	0	0	0	0	0	0	0	0	0	0	0	0	0	0	0	0	0	0	0	0	0	0	0	0	0	0	0	0
K562	LH00838	1	0	0	-0.98	0	0	0	0	2	154886	6433	1	1	0	0	0	0	0	0	0	0	0	18.32	0	0	0	0	0	0	0	0	0	0	0	0	0	0	0	0	0	0	0	0	0	0	0	0	0
K562	LH00839	0	0	11709	-1.7734	0	0	0	0	1	11991	1195	0	1	0	1	0	0	0	65.9699	0	0	0	0	0	0	0	0	0	0	0	0	0	0	0	0	0	0	0	0	0	0	0	0	0	0	0	0	0
K562	LH00840	1	0	0	-0.066	0	0	0	0	2	26059	3274	0	1	0	0	0	0	0	0	0	0	0	0	0	0	0	0	0	0	0	0	0	0	0	0	0	0	0	0	0	0	0	0	0	0	0	0	0
K562	LH00841	1	0	0	0.5038	0	0	1	0	1	6365	397	1	1	0	0	0	0	0	0	0	0	0	0	0	0	143.8359	0	31.3865	0	0	0	0	0	0	0	70.8092	222.504	0	0	0	0	0	0	0	20.1605	40.6076	0	0
K562	LH00842	1	0	0	0.5458	0	0	1	0	2	7860	1516	1	1	0	0	0	0	0	0	0	0	0	0	0	0	0	0	0	0	0	0	0	0	0	0	0	0	0	0	0	0	0	0	0	0	0	0	82.554
K562	LH00843	1	0	0	0.0796	0	0	1	0	3	18303	4000	0	1	0	0	0	0	0	0	0	0	0	0	0	0	0	0	0	53.2889	0	0	0	0	0	0	0	0	0	0	0	0	0	0	0	0	0	0	0
K562	LH00844	1	0	0	-0.0466	0	1	1	0	2	17476	834	0	1	0	0	0	0	0	0	0	0	0	0	0	0	0	0	0	0	0	0	0	0	0	0	0	0	0	0	0	24.5436	0	0	0	0	0	0	0
K562	LH00845	1	0	0	-0.4626	0	1	0	0	1	9276	6397	0	1	0	1	0	0	0	0	0	0	0	0	0	0	0	0	0	0	0	0	0	0	0	0	0	0	0	0	0	0	0	0	0	0	0	0	0
K562	LH00846	0	0	1169	1.4503	0	0	1	1	1	1182	346	1	1	0	1	0	0	0	38.4451	0	0	0	0	0	114.8237	49.9189	45.8533	27.1551	0	0	161.4165	0	62.6016	0	0	54.2626	566.8761	0	0	15.6585	0	43.4595	0	60.4774	0	0	0	92.8022
K562	LH00847	0	0	178730	2.7238	1	0	1	0	3.5	178704	1148	0	1	0	1	0	0	0	0	0	0	0	0	0	0	0	0	0	0	0	0	63.1325	0	44.4837	0	0	0	0	0	66.9043	0	0	0	130.0183	0	0	0	0
K562	LH00848	1	0	0	-2.9244	0	0	0	0	5	112	2785	0	1	1	0	0	0	0	0	0	0	0	236.8791	82.8045	0	0	0	0	0	0	62.6877	0	0	0	22.1543	0	0	0	30.7656	0	0	0	0	0	39.8851	0	0	45.0628
K562	LH00849	1	0	0	-3.1086	0	1	1	0	3	58370	1341	0	1	0	0	0	0	0	0	0	0	0	0	0	0	0	0	0	0	0	0	0	0	0	0	0	0	0	0	0	0	0	0	0	0	0	0	0
K562	LH00850	1	0	0	-2.4989	0	0	0	0	2	68204	1224	0	1	0	0	0	0	0	0	0	0	0	0	0	0	0	0	0	0	0	0	0	0	0	0	0	0	0	0	0	0	0	0	0	0	0	0	0
K562	LH00851	1	0	0	-3.3219	0	0	0	0	2	74399	729	1	1	0	0	0	0	0	0	0	0	0	0	0	0	0	0	0	0	0	0	0	0	0	0	0	0	0	0	0	0	0	0	0	0	0	0	0
K562	LH00852	1	0	0	-2.6373	0	1	1	0	7	70033	11953	0	1	0	0	0	0	0	0	0	0	0	0	0	0	0	0	0	0	0	93.153	0	0	0	0	0	0	0	0	0	0	0	0	0	0	0	0	0
K562	LH00853	1	0	0	-3.3219	0	1	1	0	5	65980	12040	0	1	0	0	0	0	0	0	0	0	0	0	0	0	0	0	0	0	0	0	0	0	0	0	0	0	0	0	0	0	0	0	0	0	0	0	0
K562	LH00854	1	0	0	-3.3219	0	0	0	0	3	23509	983	1	1	0	0	0	14.5413	0	0	0	0	0	0	0	0	0	0	0	0	0	0	0	0	0	0	0	0	0	0	0	0	0	0	0	0	0	0	0
K562	LH00855	0	0	68	-3.3219	0	0	0	0	4	448	4264	1	1	0	1	0	17.6836	0	0	0	0	0	0	97.9412	0	81.8537	0	0	0	0	49.9029	0	80.8753	0	0	0	0	0	24.3022	0	0	0	0	0	43.5736	0	0	53.6073
K562	LH00856	1	0	0	-1.8869	0	0	0	0	1	19059	347	0	1	0	0	0	0	0	0	0	0	0	0	0	0	0	0	0	0	0	0	0	0	0	0	0	0	0	0	0	0	0	0	0	0	0	0	0
K562	LH00857	1	0	0	0.043	0	0	0	0	4	614	649	1	1	0	0	0	0	0	0	0	0	0	0	0	0	0	0	0	0	0	0	0	0	0	0	0	0	0	0	0	0	0	0	0	0	0	0	0
K562	LH00858	1	0	0	-3.3219	0	0	0	0	2	25	611	1	1	0	1	0	0	0	0	0	0	0	0	0	0	0	0	0	0	0	0	0	0	0	0	0	0	0	0	0	0	0	0	0	0	0	0	0
K562	LH00859	0	0	6403	-3.0946	0	1	1	0	3	7313	388	0	1	0	1	0	0	0	0	0	0	0	0	0	22.4468	58.057	0	30.1076	71.8637	0	70.3682	0	194.6466	0	0	0	239.1537	0	32.8872	0	0	22.679	0	0	46.1573	45.1083	1088.7351	230.8236
K562	LH00860	0	0	1423	-3.1772	0	1	1	0	4	6319	3825	0	1	0	1	0	0	0	0	0	0	0	0	0	0	0	0	0	0	0	0	0	0	0	0	0	0	0	0	0	0	0	0	0	0	0	0	0
K562	LH00861	0	0	12004	2.9924	0	0	1	1	1	11964	1797	0	1	0	0	0	0	0	55.259	152.3976	0	0	0	60.7302	0	2294.4102	73.3542	33.9268	41.4026	0	0	32.772	0	87.1084	0	65.689	213.2271	49.2944	53.209	11.1349	30.8678	45.1033	0	93.217	0	34.1473	101.9562	57.7552
K562	LH00862	1	0	0	-0.8933	0	1	1	1	2	277	3212	0	1	1	0	0	0	0	0	0	0	0	0	0	66.4177	0	0	0	0	0	0	0	0	0	0	0	0	0	0	25.8629	0	0	0	0	0	0	0	0
K562	LH00863	0	0	4694	3.306	0	0	0	0	7	17296	1772	0	1	0	1	0	16.694	0	0	0	0	0	0	0	0	0	0	0	0	0	0	0	0	0	0	0	0	0	0	0	0	0	0	0	0	0	0	0
K562	LH00864	0	0	4700	-0.1715	0	0	0	0	8	20949	2771	0	1	0	1	0	0	0	0	74.6184	0	0	0	0	0	0	0	0	0	0	0	0	0	0	0	0	0	0	0	0	0	0	0	0	0	0	0	0
K562	LH00865	0	0	3546	0.2033	0	0	1	0	11	21538	8921.5	0	1	0	1	0	0	0	0	0	0	0	0	0	0	0	0	0	0	0	0	0	0	0	0	0	0	0	0	0	0	0	0	0	0	0	0	0
K562	LH00866	0	0	3546	0.3579	0	0	1	1	12	29229	3762	0	1	0	1	0	0	0	0	0	0	0	0	0	0	0	0	0	0	0	0	0	0	0	0	0	0	0	0	0	0	0	0	0	0	0	0	0
K562	LH00867	0	0	3546	3.201	0	0	1	1	12	28283	3878	0	1	0	1	0	0	0	62.2934	0	0	0	58.1392	0	48.5197	0	0	0	0	0	78.1441	0	200.2488	0	64.3797	0	0	0	26.7021	45.0983	0	0	0	0	60.6759	0	0	207.9758
K562	LH00868	0	0	938	-1.8713	0	0	0	0	1	1198	262	1	1	0	1	0	0	0	0	0	0	0	0	0	0	0	0	0	0	0	0	0	0	0	0	0	0	0	0	0	0	0	0	0	0	0	69.5268	0
K562	LH00869	1	0	0	-0.7432	1	1	0	0	1	50865	1408	1	1	1	0	0	0	0	0	0	0	0	0	0	0	0	0	0	0	0	0	0	0	0	0	0	0	0	0	0	0	0	0	0	0	0	0	0
K562	LH00870	1	0	0	-2.9424	0	0	0	0	2	46734	703	1	1	0	0	0	0	0	0	0	0	0	0	0	0	0	0	0	0	0	0	0	0	0	0	0	49.5346	0	0	0	0	0	0	0	0	0	0	0
K562	LH00871	1	0	0	-3.3219	0	0	0	0	2	32423	408	1	1	0	0	0	0	0	0	0	0	0	0	0	0	0	0	0	0	0	0	0	0	0	0	0	0	0	0	0	0	0	0	0	0	0	0	0
K562	LH00872	1	0	0	-3.3219	0	0	0	0	2	32220	343	1	1	0	0	0	0	0	0	0	0	0	0	0	0	0	0	0	0	0	0	0	0	0	0	0	0	0	0	0	0	0	0	0	0	0	0	0
K562	LH00873	1	0	0	1.0535	0	1	1	1	1	27013	371	1	1	0	0	0	0	0	0	0	0	0	0	0	0	0	0	0	0	0	0	0	0	0	0	0	0	0	0	0	0	0	0	0	0	0	0	0
K562	LH00874	1	0	0	0.492	0	0	1	1	1	26210	546	1	1	0	1	0	0	510.5234	0	0	0	0	0	1023.179	0	0	0	0	40.9039	0	49.6436	0	149.7226	1058.6808	0	0	0	0	0	0	0	0	0	227.85	19.0865	587.6261	0	76.1251
K562	LH00875	1	0	0	-1.7472	0	1	1	1	1	17061	439	1	1	0	0	0	21.0909	2605.298	9.1603	0	0	0	0	508.071	37.5241	0	228.7121	99.0337	0	0	71.2202	52.7796	551.4044	3590.9208	47.3598	0	70.3666	0	81.7095	135.4942	0	0	0	592.139	129.5957	175.9614	157.4203	90.3213
K562	LH00876	1	0	0	-2.6405	0	0	0	0	3	6046	2835	1	1	0	0	0	0	0	0	0	0	0	37.27	0	0	0	0	0	0	0	0	0	0	0	0	0	0	0	0	0	0	0	0	0	0	0	0	0
K562	LH00877	1	0	0	-3.3219	0	0	0	0	2	19510	307	1	1	0	0	0	0	0	0	0	0	0	0	0	0	0	0	0	0	0	0	0	0	0	0	0	0	0	0	0	0	0	0	0	0	0	0	0
K562	LH00878	0	0	9166	-3.3219	0	0	0	0	2	5280	398	1	1	0	1	0	0	0	0	0	0	0	0	0	0	0	0	0	0	0	0	0	0	0	0	0	0	0	0	0	0	0	0	0	0	0	0	0
K562	LH00879	1	0	0	-3.3219	0	1	0	0	3	177370	519	1	1	0	1	0	0	0	0	0	0	0	0	0	0	0	0	0	0	0	0	0	0	0	0	0	0	0	0	0	0	0	0	0	0	0	0	0
K562	LH00880	0	0	15213	1.8398	0	0	1	0	2	65930	1915	0	1	0	1	0	0	0	0	0	0	0	0	0	0	0	0	46.9052	106.0793	0	45.7894	0	80.1396	0	0	0	109.1684	0	56.5615	0	0	0	0	0	22.6107	0	0	127.8513
K562	LH00881	0	0	15213	-2.8422	0	1	1	1	3	61652	2214	0	1	1	1	0	0	0	0	103.7851	0	0	0	0	0	0	0	0	72.7926	0	0	0	19.4857	0	0	0	0	0	0	0	0	0	0	0	0	0	0	66.8609
K562	LH00882	1	0	0	0.3408	0	0	1	0	2	5968	2782	0	1	0	0	0	0	0	0	0	0	0	0	0	0	0	0	0	0	0	0	0	0	0	0	0	0	0	0	0	0	0	0	0	0	0	285.8146	0
K562	LH00883	0	0	147	-3.3219	0	0	0	0	2	249	209	1	1	0	1	0	31.9691	0	48.2607	0	0	0	46.4681	415.7942	28.5399	282.4912	169.9189	40.7024	2390.0679	0	0	41.8649	147.5716	83.6347	76.3259	77.5337	239.0177	0	48.149	50.3741	74.0331	0	0	62.1302	30.3449	0	0	431.9366
K562	LH00884	1	0	0	1.0139	0	0	0	0	1	17822	2793	1	1	0	0	0	0	0	0	0	0	0	0	0	0	0	0	0	0	0	0	0	0	0	0	0	0	0	0	0	0	0	0	0	0	0	0	0
K562	LH00885	1	0	0	-2.9046	0	1	0	0	2	5935	628	0	1	0	0	0	0	0	0	0	0	0	0	0	0	0	0	0	0	0	0	0	0	0	0	0	0	0	0	0	0	0	0	0	0	0	0	0
K562	LH00886	1	0	635	-2.5587	0	0	0	0	2	13255	1421	1	1	0	1	0	0	0	53.2658	0	0	0	274.4095	0	0	0	77.7081	0	0	0	0	0	0	46.2212	0	0	0	0	31.7084	0	0	0	0	0	0	0	0	0
K562	LH00887	1	0	0	2.2134	0	0	1	1	2	368	512	1	1	0	0	0	0	0	0	0	0	0	0	0	21.8417	0	0	73.6512	14.8972	0	0	0	0	64.9558	37.1172	64.6514	93.7067	0	27.6872	0	0	0	0	0	0	39.4465	0	0
K562	LH00888	1	0	1315	-2.0366	0	1	1	0	2	1283	673	1	1	1	1	0	0	120.3461	47.1263	0	0	0	25.483	53.3474	0	0	0	0	289.2277	0	44.5352	0	0	0	0	60.183	0	0	40.1793	0	0	0	0	0	0	0	0	0
K562	LH00889	1	0	0	-0.3273	0	0	0	0	3	9027	4446	0	1	0	0	0	16.3191	0	0	0	0	0	0	0	0	0	0	0	0	0	0	0	0	0	0	0	0	0	0	0	0	0	0	0	0	0	0	0
K562	LH00890	1	0	0	-2.3026	0	1	0	0	2	15284	866	1	1	0	0	0	0	0	0	0	0	0	0	0	0	0	0	0	0	0	0	0	0	0	0	0	0	0	0	0	0	0	0	0	0	0	0	0
K562	LH00891	0	0	18921	-2.9547	0	0	1	0	2	39262	773	0	1	0	1	0	0	0	0	0	0	0	0	0	0	0	0	0	0	0	0	0	0	0	0	0	0	0	0	0	0	0	0	0	0	0	342.5915	0
K562	LH00892	1	0	0	-3.3219	0	0	0	0	2	27298	339	1	1	0	0	0	0	0	0	0	0	0	0	0	0	0	0	0	0	0	0	0	0	0	0	0	0	0	0	0	0	0	0	0	0	0	0	0
K562	LH00893	0	0	10028	-1.2595	0	0	0	0	4	23757	5568	0	1	0	1	0	0	0	0	0	0	0	0	0	0	0	0	0	0	0	0	0	0	0	0	0	0	0	0	0	0	0	0	0	0	0	0	0
K562	LH00894	0	0	7805	-2.8559	1	0	0	0	5	7796	2465	1	1	0	1	0	0	0	0	0	0	0	0	0	0	0	0	0	0	0	0	0	0	0	0	0	0	0	0	0	0	0	0	0	0	0	0	0
K562	LH00895	0	0	18317	-0.9693	0	0	0	0	2	58790	402	0	1	0	1	0	0	0	0	0	0	0	0	0	0	0	0	0	0	0	0	0	0	0	0	0	0	0	0	0	0	0	0	0	0	0	0	0
K562	LH00896	0	0	17019	0.2759	0	0	0	0	1	57492	5445	0	1	0	1	0	0	0	0	0	0	0	0	0	0	0	0	0	0	0	0	0	0	0	0	0	0	0	0	0	0	0	0	0	0	0	0	0
K562	LH00897	0	0	10526	-0.7333	0	0	0	0	3	50999	12077	0	1	0	1	0	0	0	0	0	0	0	0	0	0	0	0	0	0	0	0	0	0	0	0	0	0	0	0	0	0	0	0	0	0	0	0	0
K562	LH00898	0	0	10057	-1.1332	0	0	0	0	1	50530	13651	0	1	0	1	0	0	0	0	0	0	0	0	0	0	0	0	0	0	0	0	0	0	0	0	0	0	0	0	0	0	0	0	0	0	0	0	0
K562	LH00899	0	0	7003	-3.3219	0	0	0	0	2	8575	458	1	1	0	1	0	0	0	0	0	0	0	0	0	0	0	0	0	0	0	0	0	0	0	0	0	0	0	0	0	0	0	0	0	0	0	0	0
K562	LH00900	0	0	5174	-2.2565	0	0	0	0	3	6746	4033	1	1	0	1	0	0	0	0	0	0	0	0	0	0	0	0	0	0	0	0	0	0	0	0	0	0	0	0	0	0	0	0	0	0	0	0	0
K562	LH00901	1	0	3088	-1.9631	0	1	1	0	1	4860	1801	1	1	0	1	0	0	0	45.6818	0	0	0	0	0	71.3158	0	0	48.1307	125.8053	0	0	0	76.0473	48.4271	38.711	64.4429	91.1931	0	16.9929	42.8481	0	0	0	0	0	54.4625	70.7156	118.4389
K562	LH00902	0	0	3859	-2.0379	0	0	1	0	3	4153	4652	1	1	0	1	0	0	0	0	0	0	0	0	0	0	0	0	0	0	0	0	0	0	0	0	0	0	0	0	0	0	0	0	0	0	0	0	0
K562	LH00903	0	0	6008	0.7116	0	0	0	0	3	5982	462	0	1	0	1	0	0	40.1605	24.6712	0	0	0	305.1773	0	0	0	0	0	0	0	0	0	0	48.872	0	46.0211	0	0	57.9511	0	0	0	0	0	0	0	0	0
K562	LH00904	1	0	0	3.9887	0	0	1	1	5	77	1130	0	1	0	0	0	81.3004	70.528	0	638.302	0	0	0	646.7012	0	40.5748	53.1713	0	0	0	89.5628	96.3129	447.8363	123.8106	49.6247	360.6897	259.4296	0	57.7234	97.1569	0	0	0	84.7191	114.8863	302.6464	403.389	416.7363
K562	LH00905	1	0	0	-0.9575	0	0	1	1	3	2453	966	1	1	0	0	0	0	0	0	0	0	0	0	0	0	0	0	0	0	0	0	0	0	0	0	84.6543	0	0	0	0	0	0	0	0	42.1479	0	97.6976	0
K562	LH00906	0	0	39263	-2.862	0	0	0	0	1	39283	1225	1	1	0	1	0	0	0	0	0	0	0	0	0	0	0	0	0	0	0	0	0	0	0	0	0	0	0	0	0	0	0	0	0	0	0	0	0
K562	LH00907	1	0	0	-2.8809	0	0	0	0	2	5238	3798	1	1	0	0	0	0	25.2742	0	84.4784	0	0	0	0	0	0	0	0	0	0	0	0	0	0	0	0	0	0	0	0	0	0	0	0	0	0	0	0
K562	LH00908	1	0	0	-1.4087	0	0	0	0	1	25662	3781	1	1	0	0	0	0	0	0	67.4746	0	0	0	0	0	0	0	0	0	0	0	0	0	0	0	0	0	0	0	0	0	0	0	0	0	0	0	0
K562	LH00909	1	0	786	-2.7508	0	0	0	0	2	15028	2584	1	1	0	0	0	0	0	0	0	0	0	0	0	0	0	0	0	0	0	188.6027	0	0	0	0	0	0	0	72.0464	0	0	0	0	0	0	0	0	90.5465
K562	LH00910	1	0	0	-1.4145	0	0	0	0	1	25628	5207	0	1	0	0	0	0	0	0	0	0	0	0	0	0	0	0	0	0	0	0	0	0	0	0	0	0	0	0	0	0	0	0	0	0	0	0	0
K562	LH00911	1	0	50	-2.4754	0	0	0	0	1	84481	1469	0	1	0	0	0	0	0	0	0	0	0	0	0	0	0	0	0	0	0	0	0	0	0	0	0	0	0	0	0	0	0	0	0	0	0	0	0
K562	LH00912	0	0	0	1.3873	0	0	1	1	2	5482	2906	0	1	0	0	0	0	0	0	0	0	0	0	0	0	0	0	0	0	0	0	0	0	0	0	54.4257	0	0	0	0	0	0	0	0	0	0	0	0
K562	LH00913	1	0	0	-1.0204	0	0	0	0	2	55995	8360	0	1	0	0	0	0	0	0	0	0	0	96.4179	0	0	0	0	0	0	0	0	36.3402	0	0	0	0	0	0	0	0	0	0	0	0	0	0	0	0
K562	LH00914	1	0	0	-0.2269	0	0	0	0	2	4194	1783	0	1	0	0	0	0	0	0	0	0	0	0	0	0	0	0	0	0	0	0	0	0	0	0	0	0	0	0	0	0	0	0	0	0	0	0	0
K562	LH00915	1	0	0	1.2856	0	0	1	0	4	4	480	0	1	0	0	0	0	0	33.7189	0	0	0	0	0	53.161	327.1156	150.1145	39.9055	363.2185	0	0	0	592.6237	69.0912	69.2603	90.8346	0	0	40.0169	41.2884	0	0	0	138.8855	32.8004	0	0	832.2551
K562	LH00916	1	0	0	4.5966	0	0	0	0	1	11910	223	0	1	0	0	0	0	0	0	0	0	0	0	0	0	0	0	0	81.4392	0	0	0	0	0	0	39.9294	77.1131	0	0	0	0	0	0	0	8.7082	56.6751	0	0
K562	LH00917	1	0	0	-0.2075	0	0	1	0	3	10926	616	0	1	0	0	0	0	29.2091	47.1519	0	0	0	52.4524	0	75.1935	138.5515	0	0	58.245	0	0	0	0	117.2515	0	0	0	0	35.4344	101.9902	0	36.1407	0	88.8984	44.0001	0	204.5146	0
K562	LH00918	1	0	0	3.9435	0	0	0	0	2	834	449	1	1	0	0	0	0	0	0	0	0	0	0	0	0	0	0	0	0	0	0	0	0	0	0	0	0	0	0	0	0	0	0	0	0	0	0	215.767
K562	LH00919	1	0	0	-0.9346	0	0	0	0	2	1464	625	1	1	0	0	0	0	0	0	0	0	0	0	0	0	0	0	0	0	0	0	0	0	0	0	0	0	0	0	0	0	0	0	0	0	0	0	0
K562	LH00920	1	0	0	3.3747	0	0	1	0	5	1852	2232	0	1	1	1	0	0	0	0	0	0	0	0	0	0	0	0	0	0	0	0	0	0	0	0	0	0	0	0	0	0	0	0	0	0	0	0	0
K562	LH00921	1	0	0	-2.2815	0	0	0	0	2	3562	3480	1	1	0	0	0	0	0	0	0	0	0	0	0	0	0	0	0	0	0	0	0	0	0	0	0	0	0	0	0	0	0	0	0	0	0	0	0
K562	LH00922	1	0	0	-0.3753	0	0	0	0	4	4842	533	0	1	0	0	0	0	0	0	0	0	0	0	0	0	0	0	0	0	0	0	0	0	0	0	0	0	0	0	0	0	0	0	0	0	0	0	0
K562	LH00923	1	0	0	-0.7094	0	0	1	0	3	127	718	0	1	0	0	0	0	0	0	0	0	0	30.3122	0	150.0989	0	0	0	0	0	75.5601	0	63.0231	96.4666	0	61.0324	164.1361	0	29.0736	17.8282	0	0	0	41.2971	21.7377	19.4656	72.2034	110.3556
K562	LH00925	1	0	1902	-0.2166	0	0	1	1	1	1863	2001	1	1	0	1	0	0	0	0	0	0	0	0	18.32	0	0	0	0	0	0	0	0	0	0	0	0	131.9961	0	0	17.7367	0	0	0	0	0	0	0	0
K562	LH00926	1	0	0	0.5577	0	0	1	1	2	10477	657	1	1	0	1	0	0	0	0	0	0	0	0	0	0	0	0	0	0	0	0	0	0	0	0	0	0	0	0	0	0	0	0	0	0	0	0	0
K562	LH00927	1	0	0	-1.6004	0	1	1	0	2	5544	727	1	1	0	0	0	0	0	0	0	0	0	0	0	0	0	0	0	0	0	0	0	0	0	0	0	0	0	0	0	0	0	0	0	0	0	0	0
K562	LH00928	1	0	0	-3.3209	0	1	0	0	2	5983	5462	0	1	0	0	0	0	0	0	0	0	0	0	0	0	0	0	0	0	0	0	0	0	0	0	0	0	0	0	0	0	0	0	0	0	0	0	0
K562	LH00929	1	0	0	-2.8867	0	1	0	0	2	6340	5877	0	1	0	0	0	0	0	0	0	0	0	0	0	0	0	0	0	0	0	0	0	0	0	0	0	0	0	0	0	0	0	0	0	0	0	0	0
K562	LH00930	1	0	0	3.1876	0	1	0	0	2	14921	300	1	1	0	1	0	0	0	0	0	0	0	0	0	0	0	0	0	0	0	0	0	0	0	0	0	0	0	0	0	0	0	0	0	0	0	0	0
K562	LH00931	1	0	0	2.1498	0	0	0	0	2	14253	537	1	1	0	0	0	0	0	0	0	0	0	0	0	0	0	0	0	0	0	0	0	0	0	0	0	0	0	0	0	0	0	0	0	0	0	0	0
K562	LH00932	1	0	0	-0.9144	0	0	0	0	3	20393	1342	0	1	0	0	0	0	0	0	0	0	0	0	0	0	0	0	0	0	0	0	0	0	0	0	0	0	0	0	0	0	0	0	0	0	0	0	0
K562	LH00933	1	0	0	-1.079	0	0	0	0	1	5283	1946	0	1	0	0	0	0	0	0	0	0	0	0	0	0	0	0	0	0	0	0	0	0	0	0	0	0	0	0	0	0	0	0	0	0	0	0	0
K562	LH00934	1	0	0	0.2687	0	0	1	1	3	11179	3322	0	1	0	0	0	0	0	22.3125	261.0583	0	0	0	250.0389	0	0	46.4887	0	122.4921	0	49.2462	0	0	0	0	0	0	0	56.5033	32.063	0	42.3186	0	81.6167	0	0	0	75.2389
K562	LH00935	1	0	0	-2.3515	0	0	0	0	1	60312	24203	1	1	0	1	0	0	0	0	0	0	0	0	0	0	0	0	0	0	0	0	0	0	0	0	0	0	0	0	0	0	0	0	0	0	0	272.4607	0
K562	LH00936	1	0	0	0.0285	0	0	1	1	2	123	694	1	1	0	0	0	0	0	0	192.6215	0	0	0	46.8174	19.5762	0	231.0211	0	49.0657	0	0	0	140.8043	707.2899	0	71.6729	0	0	0	173.1607	104.6518	0	0	377.4739	53.2008	157.072	343.5218	49.678
K562	LH00937	1	0	0	3.8058	0	0	0	0	4	11205	723	1	1	0	0	0	0	0	0	0	0	0	65.2367	0	0	37.1489	90.8641	0	46.4586	0	73.8839	0	0	0	0	0	0	0	28.2565	0	15.4515	0	0	0	0	0	0	0
K562	LH00938	1	0	0	5.5224	0	0	0	0	4.5	10378	929.5	1	1	0	1	0	30.0112	34.2678	63.0866	160.4414	0	0	33.83	104.6947	152.7848	74.629	59.3492	60.3072	93.7301	0	73.8839	0	52.1787	776.5061	486.3694	121.1936	60.272	0	93.7285	130.313	0	28.4042	0	891.4552	201.7215	0	396.6939	214.6298
K562	LH00939	1	0	0	-0.2921	0	0	1	0	6.5	9273	2040	1	1	1	1	0	0	0	0	0	0	0	0	92.2506	0	0	0	29.0274	0	0	0	0	0	0	0	0	0	0	0	0	0	0	0	0	0	52.3057	0	0
K562	LH00941	0	0	749	-2.178	0	0	0	0	3	23059	282	1	1	0	1	0	0	0	0	0	0	0	0	0	0	0	0	0	0	0	0	0	0	0	0	0	0	0	0	0	0	0	0	0	0	0	0	0
K562	LH00942	0	0	1814	-0.4881	0	0	1	1	3	7069	2895	1	1	0	1	0	0	0	0	0	0	0	0	0	0	0	0	0	0	0	0	0	0	0	0	0	0	0	0	19.6451	0	0	0	0	0	0	0	0
K562	LH00943	1	0	0	-0.1564	0	0	0	0	3	26215	442	1	1	0	1	0	0	0	0	0	0	0	0	0	0	0	0	0	0	0	0	0	0	0	0	0	0	0	0	0	0	0	0	0	0	0	0	0
K562	LH00945	1	0	0	-2.7145	0	1	0	0	2	57914	1893	1	1	0	0	0	0	58.3175	0	120.6967	0	0	0	40.5154	0	0	93.8753	0	127.6283	0	564.0311	265.7576	25.4517	63.0032	0	59.1349	41.7677	0	107.0307	0	35.2766	38.4402	0	56.1506	26.0103	214.9034	137.0976	82.4955
K562	LH00946	0	0	25968	-2.5652	0	1	0	0	2	56815	2259	1	1	1	1	0	0	0	0	0	0	0	0	0	0	0	55.5948	0	0	0	71.5382	0	0	0	0	0	0	0	22.5508	0	0	0	0	0	0	0	0	72.3182
K562	LH00947	1	0	0	-1.8766	0	0	1	0	3	463	627	0	1	0	1	0	0	0	0	0	0	0	65.5672	0	0	74.8281	0	0	0	0	0	0	0	0	0	0	0	0	0	13.3155	0	0	0	0	0	29.7969	209.1904	0
K562	LH00948	1	0	0	1.2547	0	0	1	0	2	5328	1430	0	1	0	1	0	0	0	0	0	0	0	0	0	0	0	0	0	0	0	0	0	0	0	0	0	0	0	0	0	0	0	0	0	0	0	0	0
K562	LH00949	1	0	0	-1.3963	0	1	1	0	2	720	1379	0	1	0	0	0	0	0	0	0	0	0	0	0	0	0	52.2285	0	0	0	0	0	22.8071	0	0	0	0	0	0	0	0	0	0	0	0	45.8206	0	0
K562	LH00950	1	0	0	-0.0957	0	0	0	0	2	603	644	0	1	0	0	0	0	0	0	0	0	0	0	0	0	0	0	0	0	0	0	0	0	0	0	0	0	0	0	24.8332	0	0	0	0	0	0	79.2083	0
K562	LH00951	1	0	0	-0.3618	0	0	1	0	4	1120	1519	0	1	1	0	0	0	0	0	0	0	0	0	0	0	0	0	0	0	0	0	0	0	0	0	0	0	0	0	0	0	0	0	0	0	0	0	0
K562	LH00952	1	0	0	-3.2728	0	0	0	0	2	31863	5569	0	1	0	0	0	0	0	0	0	0	0	0	0	0	0	0	0	0	0	0	0	35.5798	0	0	0	0	0	0	0	0	0	0	0	0	0	119.5295	0
K562	LH00953	1	0	0	-3.3219	0	0	0	1	1	4138	259	1	1	0	0	0	0	0	0	0	0	0	0	0	0	0	0	0	0	0	0	0	0	0	0	0	0	0	0	0	0	0	0	0	0	0	0	0
K562	LH00954	1	0	0	-1.8423	0	1	1	1	2	12211	343	1	1	1	0	0	0	0	0	0	0	0	0	0	0	0	0	0	0	0	0	0	0	0	0	0	0	0	0	0	0	0	0	0	0	0	0	0
K562	LH00955	1	0	0	-2.1734	0	0	1	1	2	43850	4698	1	1	0	0	0	0	0	0	0	0	0	0	0	0	0	0	0	0	0	0	0	0	0	0	0	0	0	0	0	0	0	0	0	0	0	0	0
K562	LH00956	1	0	0	-1.88	0	1	0	0	3	37080	2707	0	1	0	0	0	0	0	0	0	0	0	0	0	0	0	0	0	0	0	0	0	0	0	0	0	0	0	0	0	0	0	0	0	0	0	0	0
K562	LH00957	0	0	4527	-3.3219	0	0	0	0	2	41155	257	1	1	0	1	0	0	0	0	0	0	0	33.823	0	0	0	0	0	0	0	0	0	0	0	0	0	0	0	0	0	0	0	0	0	0	0	0	0
K562	LH00958	1	0	0	-2.6306	0	1	0	0	2	42499	744	0	1	0	0	0	0	0	0	0	0	0	0	0	0	0	0	0	0	0	0	0	0	0	0	0	0	0	0	0	0	0	0	0	0	0	0	0
K562	LH00959	0	0	75608	-3.1749	0	0	0	0	2	117883	7979	1	1	0	1	0	0	0	0	0	0	0	0	0	0	0	0	0	0	0	0	0	0	0	0	0	0	0	0	0	0	0	0	0	0	0	0	0
K562	LH00960	1	0	0	-3.3219	0	0	0	0	2	3716	498	0	1	0	0	0	0	0	0	0	0	0	0	0	0	0	0	0	0	0	0	0	0	0	0	0	0	0	0	0	0	0	0	0	0	0	0	0
K562	LH00961	0	0	0	-0.7892	0	0	0	0	2	0	3165	1	1	0	0	0	0	0	0	0	0	0	0	0	74.4779	44.1466	56.7515	0	40.4098	0	0	0	150.4523	52.951	0	78.0102	0	0	23.0769	81.5699	0	0	0	93.0899	0	0	104.4265	50.6604
K562	LH00962	1	0	0	3.1369	0	0	0	0	2	97222	461	0	1	0	0	0	0	0	0	0	0	0	0	0	0	0	0	0	0	0	0	0	0	0	0	0	0	0	0	0	0	0	0	0	0	0	0	0
K562	LH00963	1	0	0	-3.3218	0	0	0	0	2	578	285	1	1	0	0	0	0	0	0	0	0	0	0	0	0	0	0	0	0	0	0	0	0	0	0	0	0	0	0	0	0	0	0	0	0	0	0	0
K562	LH00964	0	0	110	1.0655	0	1	1	1	1	961	397	0	1	0	1	0	0	0	0	0	0	0	0	33.8841	0	0	0	0	0	0	0	0	0	0	0	64.1274	49.972	0	0	0	0	23.0041	0	0	0	47.5784	59.8879	0
K562	LH00965	1	1	0	-1.5756	0	0	0	0	2	73991	434	0	1	0	0	0	0	0	0	0	0	0	0	0	0	0	0	0	0	0	0	0	0	0	0	0	0	0	0	0	0	0	0	0	0	0	0	0
K562	LH00966	1	1	0	-1.3806	0	0	0	0	2	70449	387	0	1	0	0	0	0	0	0	0	0	0	0	0	0	0	0	0	0	0	0	0	0	0	0	0	0	0	0	0	0	0	0	0	0	0	0	0
K562	LH00967	1	1	0	-1.1989	0	0	0	0	2	20699	5554	0	1	0	0	0	0	0	0	0	0	0	0	0	0	0	0	0	0	0	0	0	0	0	0	0	0	0	0	0	0	0	0	0	0	0	0	0
K562	LH00968	1	1	0	-2.421	0	0	0	0	1.5	19876	6930	0	1	0	0	0	0	0	0	0	0	0	0	0	0	0	0	0	0	0	0	0	0	0	0	0	0	0	0	0	0	0	0	0	0	0	0	0
K562	LH00969	1	0	0	-0.1631	0	0	1	1	3	11305	8018	0	1	0	1	0	0	0	0	0	0	0	0	0	0	0	0	0	0	0	0	0	0	0	0	0	0	0	0	0	0	0	0	0	0	0	0	0
K562	LH00970	0	0	141	-0.3261	0	1	1	0	3	69	1398	1	1	0	1	0	0	0	0	0	0	0	0	0	68.2064	37.1332	0	0	60.4873	0	0	0	62.0765	0	32.6117	84.1319	0	0	42.4307	54.871	0	0	0	281.0062	83.2998	31.9327	104.7947	77.9933
K562	LH00971	1	0	0	-2.8172	1	1	1	0	3	5484	4170	1	1	0	1	0	0	0	0	633.308	0	0	0	0	0	1338.0738	0	0	48.2195	0	393.7383	36.1191	0	52.1911	0	19.3682	98.8568	59.6239	0	43.9778	0	0	0	0	0	0	128.8191	0
K562	LH00972	1	0	0	-0.9636	0	1	1	0	4	6937	5170	1	1	1	0	0	0	0	0	0	0	0	0	0	0	91.8071	0	0	0	0	0	0	0	0	0	0	0	0	0	0	0	0	0	0	0	0	0	0
K562	LH00974	1	0	0	0.3618	0	1	0	0	2	6744	702	0	1	0	0	0	0	0	0	0	0	0	0	0	0	0	0	0	0	0	0	0	0	0	0	0	0	0	0	0	0	0	0	0	0	0	0	0
K562	LH00975	0	0	253331	-3.3219	0	0	1	0	3.5	381413	1294	0	1	0	1	0	0	0	0	0	0	0	0	0	0	0	0	0	0	0	0	0	0	0	0	0	0	0	0	0	0	0	0	0	0	0	0	0
K562	LH00976	1	0	4611	-2.1837	0	1	1	0	3	37530	27006	0	1	0	1	0	0	0	0	0	0	0	0	0	0	0	0	0	0	0	0	0	0	0	0	0	0	0	0	0	0	0	0	0	0	0	0	0
K562	LH00977	1	0	0	-1.721	0	0	0	0	3	151408	561	1	1	0	0	0	0	91.8316	0	0	0	0	0	0	0	0	0	0	0	0	0	0	0	0	0	0	0	0	0	0	0	0	0	0	0	0	0	0
K562	LH00978	1	0	0	-3.3219	0	0	0	0	1	141748	264	1	1	0	0	0	0	0	0	0	0	0	0	0	0	0	0	0	0	0	0	0	0	0	0	0	0	0	0	0	0	0	0	0	0	0	0	0
K562	LH00979	1	0	0	0.4217	0	1	0	0	1	6926	4718	1	1	0	0	0	0	0	0	0	0	0	0	0	0	0	0	0	0	0	0	0	0	0	0	0	0	0	0	0	0	0	0	0	0	0	0	0
K562	LH00980	1	0	0	-3.3219	0	0	0	0	4	33068	497	1	1	0	0	0	0	0	0	0	0	0	0	0	0	0	0	0	0	0	0	0	0	0	0	0	0	0	0	0	0	0	0	0	0	0	0	0
K562	LH00981	1	0	0	-2.478	0	1	1	0	3	34026	2244	1	1	0	1	0	0	0	0	0	0	0	0	0	0	0	0	0	0	0	0	0	0	0	0	0	0	0	0	0	0	0	0	0	0	0	0	0
K562	LH00982	1	0	0	-1.1237	0	1	0	0	4	31019	491	0	1	0	0	0	0	0	0	0	0	0	0	0	0	0	0	0	0	0	0	0	0	0	0	0	0	0	0	0	0	0	0	0	0	0	0	0
K562	LH00983	1	0	0	-2.1913	0	1	1	0	2	30593	683	0	1	1	1	0	0	0	0	0	0	0	0	0	0	0	0	0	0	0	0	0	0	0	0	0	0	0	0	0	0	0	0	0	0	0	0	0
K562	LH00984	1	0	0	-3.3219	0	0	0	0	2	16324	1002	1	1	0	0	0	0	0	0	0	0	0	0	0	0	0	0	0	0	0	0	0	0	0	0	0	0	0	0	0	0	0	0	0	0	0	0	0
K562	LH00985	0	0	130	-1.6378	0	0	1	0	2	113	253	1	1	0	1	0	361.7934	57.5235	61.4339	0	0	0	0	3599.3771	28.1946	1057.0294	0	64.1594	78.7133	0	82.9927	29.5952	58.6459	43.2922	329.9615	104.1968	0	0	94.0976	126.6941	0	37.8341	0	116.0015	156.4533	0	126.624	111.9731
K562	LH00986	0	0	140	4.0227	0	1	1	0	1	194	1542	1	1	0	1	0	37.8834	85.6226	91.5856	118.5735	0	0	0	150.2007	32.2722	162.1723	265.9341	45.8452	140.6189	0	0	90.5594	1283.899	96.1712	208.3876	118.7835	131.8165	0	86.1943	78.9452	0	49.5546	0	136.8527	144.2566	0	247.1493	119.376
K562	LH00987	1	0	0	-2.1249	0	0	1	0	2	9	1637	0	1	1	0	0	0	0	35.954	0	0	0	0	0	56.1115	51.6052	0	0	0	0	0	0	0	0	0	0	0	0	0	36.8197	0	0	0	0	0	0	0	0
K562	LH00988	1	0	0	-0.1965	0	1	0	0	2	6283	434	0	1	0	1	0	0	0	0	0	0	0	0	0	0	0	0	0	0	0	0	0	0	0	0	0	0	0	0	0	0	0	0	0	0	0	0	0
K562	LH00989	1	0	0	-0.1447	0	0	0	0	2	8400	548	0	1	0	0	0	0	0	0	0	0	0	0	0	0	0	0	0	0	0	0	0	0	0	0	0	0	0	0	0	0	0	0	0	0	0	0	0
K562	LH00990	1	0	0	1.6999	0	0	0	0	1.5	248	2046.5	1	1	0	0	0	0	0	0	0	0	0	19.1586	103.0127	191.3647	1273.3241	0	0	0	0	144.0094	35.137	94.6629	139.3966	17.2349	82.9809	151.459	53.594	28.4111	55.7923	0	0	0	136.4355	43.6629	85.9971	122.3622	105.2051
K562	LH00991	1	0	0	-0.6945	0	0	0	0	1	6304	12790	1	1	0	0	0	0	0	0	0	0	0	0	0	0	0	0	0	0	0	0	0	0	0	0	0	0	0	0	0	0	0	0	0	0	0	0	0
K562	LH00992	0	0	29385	-3.3219	0	1	0	0	2	28886	274	1	1	0	1	0	0	0	0	0	0	0	0	0	0	0	0	0	0	0	0	0	0	0	0	0	0	0	0	0	0	0	0	0	0	0	0	0
K562	LH00993	0	0	0	-1.6155	0	0	0	0	2	3135	663	0	1	0	0	0	0	0	0	0	0	0	0	0	0	0	0	0	0	0	0	0	0	0	0	0	0	0	0	0	0	0	0	0	0	0	0	0
K562	LH00994	1	0	0	-2.6067	0	1	0	0	2	1950	1036	0	1	0	1	0	0	0	0	0	0	0	0	0	0	0	0	0	0	0	0	0	0	0	0	0	0	0	0	0	0	0	0	0	0	0	0	0
K562	LH00995	1	0	0	0.3963	0	1	1	0	2	2795	5618	1	1	0	1	0	0	0	0	0	0	0	0	0	0	0	0	0	0	0	0	0	0	0	0	0	0	0	0	0	0	0	0	0	0	0	0	0
K562	LH00996	1	0	0	-0.3871	0	0	0	0	2	9342	486	0	1	0	0	0	0	0	0	0	0	0	0	0	0	0	0	0	0	0	0	0	0	0	0	0	0	0	0	0	0	0	0	0	0	0	0	0
K562	LH00997	1	0	0	-0.0857	0	1	0	0	3	12828	11597	0	1	0	0	0	0	0	0	0	0	0	0	0	0	0	0	0	0	0	0	0	0	0	0	0	0	0	0	0	0	0	0	0	0	0	0	0
K562	LH00998	1	0	0	1.5667	0	0	1	1	2.5	159	4466	1	1	0	0	0	0	30.762	38.2516	0	0	0	109.8343	228.2616	149.2241	476.8014	270.5478	23.6898	0	0	0	0	542.3876	38.5828	399.0712	103.9875	0	0	34.9778	76.3109	0	0	0	83.7102	36.0479	0	0	223.2185
K562	LH00999	1	0	0	0.463	0	0	0	0	2	11106	663	1	1	0	1	0	0	0	0	0	0	0	0	0	0	0	0	0	0	0	0	0	0	0	0	0	0	0	0	0	0	0	0	0	0	0	0	0
K562	LH01000	1	0	0	-1.48	0	1	1	0	2	29958	374	1	1	0	0	0	0	0	0	0	0	0	0	0	0	0	0	0	0	0	0	0	0	0	0	0	0	0	0	0	0	0	0	0	0	0	0	0
K562	LH01001	1	0	297	-0.3534	0	0	1	0	3	226	664	1	1	0	1	0	0	0	47.9744	0	0	0	27.9087	0	0	0	0	52.4553	0	0	38.5527	1263.2441	393.3311	63.6829	0	178.5019	435.8317	0	22.7943	52.9669	39.6807	0	0	0	32.9216	0	0	68.8633
K562	LH01002	1	0	0	0.7094	0	0	0	0	2	5151	701	1	1	0	1	0	0	0	0	0	0	0	0	0	0	0	0	0	0	0	0	0	0	0	0	0	0	0	0	0	0	0	0	0	0	0	0	0
K562	LH01003	1	0	0	0.5445	0	1	0	0	2	3271	4436	0	1	0	0	0	0	0	0	0	0	0	0	0	0	0	0	0	0	0	0	0	0	0	0	0	0	0	0	0	0	0	0	0	0	0	0	0
K562	LH01004	1	0	0	-2.0778	0	0	0	0	3	3039	836	1	1	0	0	0	0	0	0	0	0	0	0	0	0	0	0	0	0	0	0	0	0	0	0	0	0	0	0	0	0	0	0	0	0	0	0	0
K562	LH01005	1	0	0	1.5057	0	0	1	0	2	2762	3385	1	1	0	1	0	0	0	0	0	0	0	0	0	0	0	0	0	0	0	0	0	0	0	0	0	0	0	0	0	0	0	0	0	0	0	0	0
K562	LH01006	1	0	0	0.1865	0	1	0	0	3	2411	6162	1	1	0	1	0	0	0	0	0	0	0	0	0	0	0	0	0	0	0	0	0	0	0	0	0	0	0	0	0	0	0	0	0	0	0	0	0
K562	LH01007	1	0	0	1.5394	0	0	0	0	3.5	133	554.5	1	1	0	0	0	0	0	46.0907	0	0	0	0	0	228.8348	221.8141	0	28.2079	95.8315	0	48.2745	0	52.88	103.7695	85.7803	139.8131	0	43.4745	24.7829	112.4801	0	0	0	67.0862	94.3353	38.5175	83.9389	217.0297
K562	LH01008	1	0	0	-0.9356	0	1	0	0	4	19938	2274	1	1	0	1	0	0	0	0	0	0	0	0	0	0	0	0	0	0	0	0	0	0	0	0	0	0	0	0	0	0	0	0	0	0	0	0	0
K562	LH01009	0	0	637	0.9922	0	0	0	0	2	157	488	1	1	0	1	0	0	0	65.1004	124.8593	0	0	241.1221	53.7187	90.3576	286.3829	321.7245	0	115.5975	0	87.7914	0	181.2281	49.1226	505.8996	285.5161	119.124	0	59.5575	82.0362	0	0	0	152.3265	232.5993	13.3411	106.7989	251.8999
K562	LH01010	1	0	0	-2.2627	0	0	1	0	2	312	413	0	1	1	1	0	155.6141	0	42.6343	0	0	0	43.3456	493.4484	164.1387	268.492	32.0632	28.3876	518.192	0	60.4577	0	101.8596	24.3267	477.5607	0	0	0	71.2045	54.3742	0	25.8506	0	95.2917	110.4876	0	0	177.5243
K562	LH01011	1	0	0	1.1111	0	1	0	0	2	967	4301	0	1	0	0	0	0	0	0	0	0	0	25.9961	0	0	0	0	0	0	0	0	0	0	0	0	0	0	0	0	0	0	0	0	0	0	0	0	0
K562	LH01012	0	0	88	-2.3612	0	0	0	0	2	74	366	1	1	0	1	0	0	0	166.9327	0	0	0	0	58.0636	45.1486	217.0332	103.8043	30.3259	159.5046	0	74.1067	111.9323	832.7568	90.6993	320.3077	69.7591	67.9178	0	78.6773	70.5073	0	45.0134	0	146.3146	37.1543	0	315.7519	711.4805
K562	LH01013	0	0	0	-1.9502	0	0	0	0	2	30754	621	1	1	0	0	0	0	0	0	0	0	0	0	0	0	0	0	0	0	0	0	0	0	0	0	0	0	0	0	0	0	0	0	0	0	0	0	0
K562	LH01014	1	0	0	-1.4967	0	0	1	1	2	12844	1550	0	1	0	0	0	0	0	0	0	0	0	0	0	0	0	0	0	0	0	0	0	0	0	0	0	0	0	0	0	0	0	0	0	0	0	0	0
K562	LH01015	0	0	4404	-0.5791	0	1	1	1	1	8204	1629	0	1	0	1	0	0	90.4244	0	0	0	0	306.2616	238.0208	0	0	0	21.3751	0	0	329.1424	0	47.4817	0	0	0	0	41.0757	0	0	0	0	0	0	0	0	0	111.426
K562	LH01016	1	0	0	1.1927	0	0	0	0	3	13337	513	0	1	0	0	0	0	0	0	0	0	0	0	0	0	0	0	0	0	0	0	0	0	0	0	0	0	0	0	0	0	0	0	0	0	0	0	0
K562	LH01017	1	0	0	-0.1235	0	1	0	0	3	11873	1220	0	1	0	0	0	0	0	0	0	0	0	0	0	0	0	0	0	0	0	0	0	0	0	0	0	0	0	0	0	0	0	0	0	0	0	0	0
K562	LH01018	1	0	0	0.1437	0	0	0	0	3	11446	1308	0	1	0	1	0	0	0	0	0	0	0	0	0	0	0	0	0	0	0	0	0	0	0	0	0	0	0	0	0	0	0	0	0	0	0	0	0
K562	LH01019	1	0	0	-1.0911	0	1	1	1	3	0	583	0	1	0	0	0	0	0	0	0	0	0	0	0	3.8446	39.8147	0	0	0	0	115.4959	0	0	0	0	54.2468	0	0	0	0	0	0	0	0	215.9844	0	0	157.5005
K562	LH01020	0	0	0	0.0415	0	0	0	0	2	21229	1202	1	1	0	0	0	0	0	0	0	0	0	0	0	0	0	0	0	0	0	0	0	0	0	0	0	0	0	0	0	0	0	0	0	0	0	0	0
K562	LH01021	0	0	3293	-0.6656	0	0	1	0	1	3481	1962	0	1	0	1	0	0	0	0	0	0	0	0	0	0	0	0	0	0	0	0	0	0	0	0	0	0	0	0	0	0	0	0	0	0	0	0	0
K562	LH01022	0	0	917	0.7977	0	0	1	0	2	1105	749	0	1	0	1	0	0	0	0	0	0	0	0	0	0	0	0	0	0	0	0	0	0	0	0	0	0	0	0	0	0	0	0	0	0	0	0	0
K562	LH01023	0	0	0	1.4771	0	0	0	0	2	8868	600	0	1	0	0	0	0	0	0	0	0	0	0	0	0	0	0	0	0	0	0	0	0	0	0	0	0	0	0	0	0	0	0	0	0	0	0	0
K562	LH01024	1	0	1376	2.1507	0	1	0	0	1	3985	2510	1	1	0	0	0	0	0	0	0	0	0	0	0	0	0	0	0	0	0	0	0	0	0	0	0	0	0	0	0	0	0	0	0	0	0	0	0
K562	LH01025	1	0	0	0.5086	0	0	1	0	1	2231	5925	1	1	1	0	0	0	0	0	0	0	0	0	0	0	0	0	0	0	0	0	0	0	0	0	0	0	0	0	0	0	0	0	0	37.4372	0	0	0
K562	LH01026	1	0	0	-2.9808	0	0	1	0	5	791	1025	0	1	1	0	0	0	0	32.6978	0	0	0	238.8442	0	140.7101	106.139	339.6118	0	61.819	0	0	0	102.5497	45.4485	28.961	90.3967	56.8274	0	0	41.323	0	0	0	81.8184	18.5545	56.8851	0	120.5595
K562	LH01027	0	0	12699	-3.3219	0	0	0	0	2	41997	344	1	1	0	1	0	0	0	0	0	0	0	0	0	0	0	0	0	0	0	0	0	0	0	0	0	0	0	0	0	0	0	0	0	0	0	0	0
K562	LH01028	0	0	2172	-1.7899	0	0	0	0	1	13805	280	0	1	0	1	0	0	0	0	0	0	0	0	0	0	0	0	0	0	0	0	0	0	0	0	0	0	0	0	0	0	0	0	0	0	0	0	0
K562	LH01029	1	0	0	-3.3219	0	1	1	1	2	7371	2600	1	1	0	0	0	0	0	0	0	0	0	0	0	55.7781	51.0208	36.2473	0	361.7099	0	74.1711	87.4068	64.4264	0	20.1808	0	0	0	32.1933	31.1847	0	0	0	0	38.5331	44.4444	76.7784	100.3456
K562	LH01030	1	0	0	-3.3219	0	1	1	1	2	8031	2954	1	1	0	1	0	0	0	0	0	0	0	0	0	0	0	0	25.2276	0	0	74.1711	0	49.2685	72.9158	0	59.7845	0	0	28.7391	53.3925	0	0	0	0	14.6345	0	0	100.3456
K562	LH01031	1	0	0	-0.2009	0	0	1	1	2	9276	4480	1	1	0	0	0	0	116.5503	0	0	0	0	0	83.218	0	0	0	19.4696	0	0	0	0	0	0	0	0	0	0	0	0	0	0	0	0	0	0	0	0
K562	LH01032	1	0	0	-0.5992	0	0	1	1	2	12875	6299	1	1	0	0	0	0	0	0	0	0	0	0	0	0	0	0	0	0	0	0	0	0	0	0	0	0	0	0	0	0	0	0	0	0	0	0	0
K562	LH01033	1	0	0	-3.3219	0	0	1	1	2	34773	2394	1	1	0	0	0	0	0	0	0	0	0	0	0	0	0	0	0	0	0	0	0	0	0	0	0	0	0	0	0	0	0	0	0	0	0	0	0
K562	LH01034	1	0	0	0.0371	0	0	0	0	2	38858	382	1	1	0	0	0	0	0	0	0	0	0	0	0	0	0	0	0	0	0	0	0	0	0	0	0	0	0	0	0	0	0	0	0	0	0	0	0
K562	LH01035	1	0	0	-3.3219	0	0	0	0	2	791	469	0	1	1	1	0	0	0	0	0	0	0	0	0	0	0	0	0	0	0	0	0	0	0	0	0	0	0	0	0	0	0	0	0	0	0	0	0
K562	LH01036	1	0	0	3.0933	0	0	0	0	2	6555	526	0	1	0	0	0	0	0	0	0	0	0	0	0	0	0	0	0	0	0	0	0	0	0	0	0	0	0	0	0	0	0	0	0	0	0	0	0
K562	LH01037	0	0	1005	1.7153	0	0	0	0	1	5993	2178	0	1	0	1	0	0	0	0	0	0	0	0	0	0	0	0	0	0	0	0	0	0	0	0	0	0	0	0	0	0	0	0	0	0	0	0	0
K562	LH01038	0	0	0	-3.3219	0	0	0	0	2	35895	239	1	1	0	0	0	0	0	0	0	0	0	0	0	0	0	0	0	0	0	0	0	0	0	0	0	0	0	0	0	0	0	0	0	0	0	84.1397	0
K562	LH01039	0	0	3175	-1.5714	0	0	0	0	1	10308	1818	0	1	0	1	0	0	0	0	0	0	0	0	0	0	0	0	0	0	0	0	0	0	0	0	0	0	0	0	0	0	0	0	0	0	0	0	0
K562	LH01040	1	0	0	-0.9077	0	0	0	0	1	4939	1366	0	1	0	0	0	0	0	0	0	0	0	0	0	0	0	0	0	0	0	0	0	0	0	0	0	0	0	0	0	0	0	0	0	0	0	0	0
K562	LH01041	1	0	0	-0.2769	0	0	0	0	1	45177	492	0	1	1	1	0	0	0	0	0	0	0	0	0	0	0	0	0	0	0	0	40.4653	0	0	0	0	87.0289	0	41.4049	0	0	0	0	0	0	130.3653	114.1369	0
K562	LH01042	0	0	0	-3.3219	0	1	0	0	2	98483	2153	0	1	0	0	0	0	0	0	0	0	0	0	0	0	0	0	0	0	0	0	0	0	0	0	0	0	0	0	0	0	0	0	0	0	0	0	0
K562	LH01043	0	0	0	-1.8926	0	1	1	0	2	81930	2176	1	1	0	0	0	0	25.4641	0	0	0	0	0	0	0	0	0	0	0	0	0	0	0	0	0	0	0	0	0	0	0	0	0	0	0	0	0	0
K562	LH01044	0	0	5824	-3.3219	0	1	0	0	2	9180	1516	1	1	0	1	0	0	0	0	0	0	0	0	0	0	0	0	0	0	0	0	0	0	0	0	0	0	0	0	0	0	0	0	0	0	0	0	0
K562	LH01045	0	0	111732	-1.8833	0	0	1	1	2	112646	221	1	1	0	1	0	0	0	48.7359	0	0	0	15.8596	33.4273	53.6702	141.3534	50.5455	69.7918	42.1216	0	0	0	49.2729	42.3813	0	41.6066	173.0397	0	55.6045	0	0	0	0	63.1085	83.6702	29.5761	91.0047	63.284
K562	LH01046	1	0	98755	-2.2282	0	1	1	1	4	148160	1121	1	1	0	1	0	0	0	0	0	0	0	0	0	0	0	0	0	0	0	0	0	0	0	0	0	0	0	0	0	0	0	0	0	0	0	0	0
K562	LH01047	1	0	218257	-3.3219	0	1	1	0	3	218397	3265	1	1	0	1	0	0	0	0	0	0	0	0	0	0	0	0	0	0	0	0	0	0	0	0	0	0	0	0	0	0	0	0	0	0	0	0	0
K562	LH01048	1	0	0	-3.3219	0	1	0	0	3	21	991	1	1	0	1	0	0	0	38.9151	0	0	0	0	0	33.0346	92.2748	40.4932	0	49.2927	0	47.1691	30.7974	22.0961	59.9848	0	50.456	110.3202	54.378	33.2472	0	0	0	0	56.5517	61.3038	0	146.1131	57.5418
K562	LH01049	1	0	0	2.6053	0	1	1	0	1	24313	305	0	1	0	0	0	0	0	0	85.0334	0	0	0	50.3358	0	0	55.4808	0	71.1008	0	0	50.7107	70.8727	48.0864	0	90.1968	170.0634	0	26.2411	29.9707	0	0	0	0	37.2462	71.136	0	62.4014
K562	LH01050	0	0	53	-3.3219	0	0	0	0	1	78	428	0	1	0	1	0	0	0	0	0	0	0	0	0	0	0	0	0	0	0	0	0	0	0	0	0	0	0	0	0	0	0	0	0	0	0	0	0
K562	LH01051	1	0	0	-3.0385	0	1	0	0	1	78256	1827	0	1	0	0	0	0	0	0	0	0	0	0	0	0	0	0	0	0	0	0	0	0	0	0	0	0	0	0	0	0	0	0	0	0	0	0	0
K562	LH01052	1	0	0	-2.6081	0	1	1	0	1	33854	23939	0	1	0	0	0	0	0	0	0	0	0	0	0	0	0	0	0	0	0	0	0	0	0	0	0	0	0	0	0	0	0	0	0	0	0	0	0
K562	LH01053	1	0	0	-2.3137	0	0	1	0	2	283	323	1	1	0	0	0	0	0	33.1704	0	0	0	0	48.4014	61.05	0	63.7511	14.9059	0	0	0	117.6355	90.3277	77.1818	0	0	135.5402	57.2084	26.4614	90.6379	0	0	0	134.3904	29.91	0	250.0076	77.9902
K562	LH01054	0	0	1530	-0.5643	0	0	0	0	2	919	472	0	1	0	1	0	0	0	0	0	0	0	0	0	0	0	0	0	0	0	0	0	0	0	0	0	0	0	0	0	0	0	0	0	0	0	0	0
K562	LH01055	0	0	623	-1.3143	0	0	0	0	4	80	945	0	1	0	1	0	0	150.9961	0	0	0	0	0	280.1198	72.7161	160.2046	0	0	0	0	0	0	0	0	0	53.8238	0	0	33.6116	34.7844	0	0	0	53.1129	0	0	70.4381	0
K562	LH01056	1	0	0	-3.085	0	0	0	0	4	590	1532	0	1	1	1	0	0	0	0	0	0	0	0	0	0	0	0	0	0	0	0	0	104.7346	0	0	0	0	0	0	0	0	0	0	0	0	0	0	0
K562	LH01057	1	0	0	0.7769	0	1	0	0	4	11	733	0	1	0	0	0	0	0	34.0025	0	0	0	0	0	70.1655	0	0	0	0	0	0	0	104.7346	0	0	0	0	0	0	0	0	0	0	0	0	0	0	0
K562	LH01058	1	0	0	-3.3219	0	0	0	0	3	622	494	1	1	1	0	0	0	0	0	0	0	0	0	0	0	0	0	0	0	0	0	0	0	0	0	0	0	0	0	0	0	0	0	0	0	0	0	0
K562	LH01059	1	0	0	-1.1611	0	0	0	0	1	14397	3648	0	1	0	0	0	0	0	0	0	0	0	123.5312	0	0	0	0	0	0	0	0	0	0	0	0	0	0	0	0	0	0	0	0	0	0	0	0	0
K562	LH01061	1	0	0	-3.3219	0	0	0	0	2	29626	462	1	1	0	1	0	0	0	0	0	0	0	0	0	0	0	0	0	0	0	0	0	0	0	0	0	0	0	0	0	0	0	0	0	0	0	0	0
K562	LH01062	0	0	77189	-3.2067	0	0	0	0	2	114251	11287	1	1	0	1	0	0	0	0	0	0	0	0	0	0	0	0	0	0	0	0	0	0	0	0	0	0	0	0	0	0	0	0	0	0	0	0	0
K562	LH01063	1	0	0	-3.3219	0	0	1	0	4	1092	1443	1	1	0	0	0	0	0	0	0	0	0	0	0	0	0	0	0	0	0	0	0	0	0	0	0	0	0	0	0	0	0	0	0	0	0	0	0
K562	LH01064	0	0	79812	-1.8282	0	1	1	0	2	79775	312	1	1	1	1	0	0	0	0	0	0	0	0	30.8402	36.7378	64.736	78.9315	0	0	0	63.9483	0	83.4523	0	0	48.4349	0	0	18.2931	51.4563	0	0	0	0	117.1771	50.2463	68.7278	146.9056
K562	LH01065	1	0	0	2.5747	0	0	1	0	2	60462	7509	1	1	0	0	0	0	0	45.4159	62.6846	0	0	0	35.6539	34.7041	0	0	204.5472	41.8633	0	112.29	101.8824	0	130.1942	0	323.3073	69.4816	0	50.7379	72.734	41.5748	0	0	141.5884	138.9319	560.2954	210.1784	0
K562	LH01066	1	0	0	-1.786	0	0	0	0	2	218376	1069	1	1	0	0	0	0	0	0	0	0	0	0	0	0	0	0	0	0	0	0	0	0	0	0	0	0	0	0	0	0	0	0	0	0	0	0	0
K562	LH01067	1	0	0	-3.3219	0	0	1	0	2	161278	1230	0	1	0	0	0	0	0	0	0	0	0	0	0	0	0	0	0	0	0	0	0	0	0	0	0	0	0	0	0	0	0	0	0	0	0	0	0
K562	LH01068	1	0	0	-3.32	0	0	0	1	1	93594	1343	0	1	0	1	0	0	0	0	0	0	0	0	0	0	0	0	0	0	0	0	0	0	0	0	0	0	0	0	0	0	0	0	0	0	0	0	0
K562	LH01069	1	0	0	-3.2699	0	0	0	0	1	99509	5425	0	1	0	1	0	0	0	0	0	0	0	0	0	0	0	0	0	0	0	0	0	0	0	0	0	0	0	0	0	0	0	0	0	0	0	0	0
K562	LH01070	1	0	0	-3.3219	0	1	0	0	1	101443	801	0	1	0	0	0	0	0	0	0	0	0	0	0	0	0	0	0	0	0	0	0	0	0	0	0	0	0	0	0	0	0	0	0	0	0	0	0
K562	LH01071	1	0	0	-3.2798	0	0	1	0	2	62164	6243	0	1	0	0	0	0	0	0	0	0	0	0	0	0	0	0	0	0	0	0	0	0	0	0	0	0	0	0	0	0	0	0	0	0	0	0	0
K562	LH01072	1	0	0	-3.3219	0	0	0	0	1	61234	699	0	1	0	0	0	0	0	0	0	0	0	0	0	0	0	0	0	0	0	0	0	0	0	0	0	0	0	0	0	0	0	0	0	0	0	0	0
K562	LH01073	1	0	0	-2.791	0	0	0	0	1	59431	987	0	1	0	0	0	0	0	0	122.1556	0	0	0	0	0	0	0	0	0	0	0	0	0	0	0	0	0	0	0	0	0	0	0	0	0	0	0	0
K562	LH01074	1	0	0	-2.4559	0	1	0	0	1	51411	1356	0	1	0	1	0	0	0	0	0	0	0	0	0	0	0	0	0	0	0	0	0	0	0	0	0	0	0	0	0	0	0	0	0	0	0	0	0
K562	LH01075	1	0	0	-3.3219	0	1	0	0	2	26885	3181	0	1	0	0	0	0	0	0	0	0	0	0	0	0	0	0	0	0	0	0	0	0	0	0	0	0	0	0	0	0	0	0	0	0	0	0	0
K562	LH01076	1	0	0	-3.2559	0	0	0	0	3	26342	4096	0	1	0	0	0	0	0	0	0	0	0	236.7344	0	0	0	0	0	0	0	0	0	0	0	0	0	0	0	0	0	0	0	0	0	0	0	0	0
K562	LH01077	1	0	0	1.6084	0	0	1	1	2	2523	1240	1	1	0	0	0	0	0	0	0	0	0	0	0	0	0	0	39.0669	0	0	0	0	0	0	0	79.7215	47.5634	0	44.4074	0	0	0	0	0	0	77.7443	79.6394	0
K562	LH01078	0	0	0	-3.3219	0	1	1	0	2	74085	4634	0	1	0	1	0	0	0	0	0	0	0	0	0	0	0	0	0	0	0	0	0	0	0	0	0	0	0	0	0	0	0	0	0	0	0	0	0
K562	LH01079	1	0	0	2.5109	0	1	1	0	1	6994	6786	1	1	0	0	0	0	0	0	0	0	0	0	0	0	0	0	0	0	0	0	0	0	0	0	0	0	0	0	0	0	0	0	0	0	0	0	0
K562	LH01080	1	0	0	-0.5799	0	0	0	0	2	5329	1465	1	1	0	0	0	0	0	0	0	0	0	0	0	18.9004	0	0	32.6252	0	0	0	83.7254	0	0	0	57.3327	69.9313	0	0	0	0	0	0	0	76.0632	0	0	0
K562	LH01081	1	0	0	-1.7355	0	0	0	0	2	6449	2491	1	1	0	0	0	0	0	0	0	0	0	0	0	0	0	0	0	0	0	0	0	0	0	0	0	0	0	0	0	0	0	0	0	0	0	0	0
K562	LH01082	0	0	314	0.7913	0	0	1	1	2	47105	2808	1	1	0	1	0	0	0	0	0	0	0	0	0	0	0	0	0	0	0	0	0	0	0	0	0	0	0	0	0	0	0	0	0	0	0	0	0
K562	LH01083	0	0	0	-1.6618	0	0	0	0	1	40798	650	0	1	0	0	0	0	0	0	0	0	0	0	0	0	0	0	0	0	0	0	0	0	0	0	0	0	0	0	0	0	0	0	0	0	0	0	0
K562	LH01085	0	0	6153	0.1145	0	0	0	0	1	25571	566	0	1	0	1	0	0	0	0	0	0	0	0	0	0	0	0	0	0	0	0	0	0	0	0	0	0	0	0	0	0	0	0	0	0	0	0	0
K562	LH01086	1	0	0	-1.702	0	0	0	0	2	4229	2883	0	1	0	0	0	0	0	0	0	0	0	0	0	0	0	0	0	0	0	0	0	0	0	0	0	0	0	0	0	0	0	0	0	0	0	0	0
K562	LH01087	1	0	0	-3.3219	0	0	0	0	3	131561	633	0	1	0	0	0	0	0	0	0	0	0	0	0	0	0	0	0	0	0	0	0	0	0	0	0	0	0	0	0	0	0	0	0	0	0	0	0
K562	LH01088	1	0	0	-1.4736	0	0	0	0	2	7419	1946	0	1	0	0	0	0	0	0	87.6426	0	0	0	0	0	0	0	0	0	0	0	0	0	0	0	0	0	0	0	0	0	0	0	0	0	0	0	0
K562	LH01089	1	0	0	2.2002	0	1	0	0	1	350	210	0	1	0	0	0	0	0	0	164.2362	0	0	0	238.9288	0	0	51.053	69.0749	0	0	63.6206	67.615	36.9713	947.5657	62.7734	0	99.1272	0	57.1743	78.6632	54.5993	35.4688	0	146.7697	16.8231	179.2785	218.986	0
K562	LH01090	1	0	0	-1.3643	0	1	0	0	2	4	20081	0	1	0	1	0	0	0	0	164.2362	0	0	0	238.9288	0	0	51.053	0	0	0	63.6206	67.615	36.9713	0	0	46.9346	0	0	57.1743	36.5892	0	0	0	146.7697	16.8231	0	0	0
K562	LH01091	1	0	0	-3.3219	0	1	0	0	3	57445	871	0	1	0	0	0	0	0	0	0	0	0	0	0	0	0	0	0	0	0	0	0	0	0	0	0	0	0	0	0	0	0	0	0	0	0	0	0
K562	LH01092	1	0	0	-3.3219	0	0	0	0	2	3679	3135	0	1	0	0	0	0	0	0	0	0	0	0	0	0	0	0	0	0	0	0	0	0	0	0	0	0	0	0	0	0	0	0	0	0	0	0	0
K562	LH01093	1	0	0	-3.3219	0	1	0	0	3	495899	948	1	1	0	0	0	0	0	0	0	0	0	0	0	0	0	0	0	0	0	0	0	0	0	0	0	0	0	0	0	0	0	0	0	0	0	0	0
K562	LH01095	0	0	562751	-3.3219	0	1	0	0	3.5	1150883	458.5	0	1	0	1	0	0	0	0	0	0	0	0	0	0	0	0	0	0	0	0	0	0	0	0	0	0	0	0	0	0	0	0	0	0	0	0	0
K562	LH01096	0	0	751796	-3.3219	0	1	0	0	4	1064892	754	0	1	0	1	0	0	0	0	0	0	0	0	0	0	0	0	0	0	0	0	0	0	0	0	0	0	0	0	0	0	0	0	0	0	0	0	0
K562	LH01097	0	0	4032	-3.3219	0	1	0	0	3	138053	3180	0	1	0	1	0	0	0	0	0	0	0	0	0	34.8382	0	0	0	0	0	0	0	0	0	0	0	0	0	0	0	0	0	0	0	0	0	0	0
K562	LH01098	0	0	131	1.8458	0	0	0	0	1	66240	1602	1	1	0	1	0	0	0	0	0	0	0	0	0	0	130.4015	0	0	0	0	0	0	309.148	0	20.4499	0	56.3718	0	0	0	0	0	0	55.9289	64.4402	0	0	55.604
K562	LH01099	1	0	0	0.0955	0	0	0	0	2	63034	4523	1	1	0	0	0	0	0	0	0	0	0	0	0	0	0	0	0	0	0	0	0	0	0	0	0	0	0	0	0	0	0	0	0	0	0	0	0
K562	LH01100	0	0	7194	-2.3334	0	0	1	0	2	46567	884	0	1	0	1	0	0	0	37.3372	0	0	0	0	31.679	30.2902	0	0	0	89.456	0	50.211	0	0	50.2467	31.9153	59.4289	0	0	28.604	31.0618	0	0	0	108.0452	39.377	0	0	0
K562	LH01101	0	0	250	1.064	0	0	0	0	1	2169	244	0	1	1	1	0	0	0	0	0	0	0	0	0	0	0	0	0	0	0	0	0	0	0	0	0	0	0	0	0	0	0	0	0	0	0	0	0
K562	LH01102	1	0	0	-3.3219	0	1	1	1	4	11391	526	1	1	1	1	0	0	0	0	0	0	0	0	0	0	0	0	0	0	0	0	0	0	0	0	0	0	0	0	0	0	0	0	0	0	0	0	0
K562	LH01103	0	0	114	-1.046	0	0	0	0	1	41	962	0	1	0	1	0	0	0	29.9619	0	0	0	233.8651	0	0	44.1425	0	0	59.4104	0	0	0	59.3033	64.4617	0	86.4828	61.9713	0	34.1005	39.1778	0	0	0	72.0149	40.1379	0	28.4046	114.5702
K562	LH01104	1	0	0	-2.159	0	0	0	0	2	20903	2882	0	1	0	0	0	0	0	0	0	0	0	0	0	0	0	0	0	0	0	0	0	0	0	0	0	0	0	0	0	0	0	0	0	0	0	0	0
K562	LH01105	1	0	272276	-2.6707	0	0	0	0	3	333794	1120	0	1	0	1	0	0	0	0	0	0	0	0	0	0	0	0	0	0	0	0	0	0	0	0	0	0	0	0	0	0	0	0	0	0	0	0	0
K562	LH01106	1	0	0	-2.684	0	0	0	0	2	90678	6017	1	1	0	0	0	0	0	0	0	0	0	0	0	0	0	0	0	0	0	0	0	0	0	0	0	0	42.2151	0	0	0	0	0	0	0	0	0	0
K562	LH01107	1	0	0	-2.0429	0	0	1	1	2	16524	10921	1	1	0	0	0	0	30.4843	0	0	0	0	0	0	15.0564	0	0	38.7259	0	0	40.987	0	30.8214	0	0	0	0	0	0	0	0	27.6833	0	0	0	0	0	72.1436
K562	LH01108	1	0	0	-0.9611	0	1	1	0	2	39829	5147	1	1	0	1	0	0	0	0	0	0	0	0	0	0	0	0	0	0	0	0	0	0	0	0	0	0	0	0	0	0	0	0	0	0	0	0	0
K562	LH01109	1	0	0	-2.0567	0	1	0	0	5	501	775	1	1	0	1	0	0	0	0	0	0	0	0	0	0	0	0	0	0	0	0	0	27.5852	0	0	0	0	0	0	0	0	0	0	0	0	0	0	0
K562	LH01110	0	0	124	-3.3219	0	0	0	0	3	126	522	1	1	0	1	0	0	0	0	0	0	0	114.5454	50.7142	35.879	83.4077	0	0	21.811	0	0	0	27.5852	49.268	0	0	0	0	0	0	0	0	0	82.9707	19.6447	0	0	0
K562	LH01111	1	0	0	3.4824	0	0	1	0	1	302	696	1	1	0	0	0	0	0	41.1132	0	0	0	0	0	91.4833	0	0	0	0	0	53.5014	0	0	0	0	55.3391	0	0	0	17.2649	0	0	0	52.3771	48.8739	0	0	41.8742
K562	LH01112	1	0	0	1.2761	0	0	1	0	2	0	784	1	1	0	1	0	0	0	41.1132	0	0	0	0	0	91.4833	0	0	0	0	0	53.5014	0	37.7272	0	0	0	0	0	0	20.5002	0	0	0	52.3771	48.8739	0	0	41.8742
K562	LH01113	1	0	0	0.3028	0	0	0	0	1	40983	7723	0	1	0	0	0	0	0	0	0	0	0	0	0	0	0	0	0	0	0	0	0	0	0	0	0	0	0	0	0	0	0	0	0	0	0	0	0
K562	LH01114	0	0	63652	3.2877	0	0	1	0	2.5	134299	971.5	1	1	1	1	0	0	0	57.2745	0	0	0	112.2385	0	131.7674	0	0	0	0	0	0	0	0	0	37.5706	73.7892	0	0	0	51.7479	0	0	0	54.3727	40.0887	0	0	76.4476
K562	LH01115	1	0	0	-1.9248	0	1	0	0	3	49296	5579	0	1	0	0	0	0	0	0	0	0	0	0	0	0	0	0	0	0	0	0	0	0	0	0	0	0	0	0	0	0	0	0	0	0	0	80.4185	0
K562	LH01116	1	0	0	0.1699	0	1	1	0	5	68746	1162	1	1	0	0	0	0	0	0	0	0	0	0	0	0	0	48.049	0	0	0	61.9027	0	0	37.2358	0	68.6407	208.5017	0	21.4404	0	0	0	0	0	0	0	0	0
K562	LH01117	1	0	0	-3.3219	0	0	0	0	2	502	6365.5	0	1	0	0	0	0	0	0	0	0	0	0	0	0	0	0	0	0	0	0	0	0	0	0	0	0	0	0	0	0	0	0	0	0	0	0	0
K562	LH01118	1	0	0	-1.1642	0	0	0	0	2	85074	3052	0	1	0	0	0	0	0	0	0	0	0	0	0	0	0	0	0	0	0	0	0	0	0	0	0	0	0	0	0	0	0	0	0	0	0	0	0
K562	LH01119	1	0	0	-1.2243	0	0	0	0	3	41803	10449	0	1	0	0	0	0	0	0	0	0	0	0	0	0	113.2199	0	0	0	0	0	0	0	0	0	0	0	0	0	0	0	0	0	0	0	0	0	0
K562	LH01120	1	0	12850	-3.033	0	1	0	0	1	14650	1801	1	1	0	1	0	0	0	0	0	0	0	0	0	0	0	0	0	0	0	0	0	0	0	0	0	0	0	0	0	0	0	0	0	0	0	0	0
K562	LH01121	1	0	0	-1.0547	0	0	0	0	2	38295	2101	0	1	0	0	0	0	0	0	0	0	0	0	0	0	0	0	0	0	0	0	0	0	0	0	0	0	0	0	0	0	0	0	0	0	0	0	0
K562	LH01122	1	0	0	0.4018	0	0	1	0	3	72298	324	0	1	0	0	0	0	0	0	0	0	0	0	0	0	0	0	0	0	0	0	0	0	0	0	0	0	0	0	0	0	0	0	0	0	0	0	0
K562	LH01123	1	0	0	-0.2963	0	1	0	0	4.5	30613	409.5	0	1	0	0	1	0	0	0	0	0	0	0	0	0	0	0	0	0	0	0	0	0	0	0	0	0	0	0	0	0	0	0	0	0	0	0	0
K562	LH01124	1	0	0	0.2226	0	1	0	0	4	20994	274	0	1	0	0	0	0	0	0	0	0	0	0	0	0	0	0	0	0	0	0	0	0	0	0	0	0	0	0	0	0	0	0	0	0	0	0	0
K562	LH01125	1	0	0	-3.3219	0	1	0	0	5	12483	494	0	1	0	0	1	0	0	0	0	0	0	0	0	0	0	0	0	0	0	0	0	0	0	0	0	0	0	0	0	0	0	0	0	0	0	0	0
K562	LH01126	1	0	0	3.1374	0	1	0	0	4	8193	459.5	0	1	0	1	1	0	0	0	0	0	0	0	0	0	0	0	0	0	0	0	0	0	0	0	0	0	0	0	0	0	0	0	0	0	0	0	0
K562	LH01127	1	0	0	-3.3219	0	1	0	0	5	5409	436	0	1	0	0	0	0	0	0	0	0	0	0	0	0	0	0	0	0	0	0	0	0	0	0	0	0	0	0	0	0	0	0	0	0	0	0	0
K562	LH01128	1	0	0	4.0525	0	1	0	0	5.5	29	767.5	0	1	1	1	1	0	0	52.5878	0	0	0	0	0	87.8192	326.4158	546.8448	53.604	58.098	0	45.5523	33.2943	560.4371	70.5586	138.8288	82.5663	77.0469	0	33.4445	61.9445	0	0	0	65.7324	119.9001	89.5187	338.2316	63.4427
K562	LH01129	1	0	0	0.025	0	0	0	0	2	23237	5584	0	1	0	0	0	0	0	0	0	0	0	0	0	0	0	0	0	0	0	0	0	0	0	0	0	0	0	0	0	0	28.6965	0	0	0	0	0	0
K562	LH01130	1	0	0	-2.874	0	1	0	0	2	71744	2173.5	1	1	0	0	1	0	0	0	0	0	0	0	0	0	0	0	0	0	0	0	0	0	0	0	0	0	0	0	0	0	0	0	0	0	0	0	0
K562	LH01131	0	0	39525	0.2344	0	0	0	0	2	39523	1215	0	1	0	1	0	0	0	0	0	0	0	0	0	0	0	0	0	0	0	0	0	0	0	0	0	0	0	0	0	0	0	0	0	0	0	0	0
K562	LH01132	1	0	0	-0.1856	0	0	0	0	2	29822	373	0	1	0	0	0	0	0	0	0	0	0	0	0	0	0	0	0	0	0	0	0	0	0	0	0	0	0	0	0	0	0	0	0	0	0	0	0
K562	LH01133	0	0	86	-3.3219	0	0	0	0	1	55	330	0	1	0	1	0	0	0	0	0	0	0	0	0	0	0	0	0	0	0	0	0	0	0	0	0	0	0	0	0	0	0	0	0	0	0	0	0
K562	LH01134	0	0	94899	-2.7536	0	0	0	0	3	143288	2151	1	1	0	1	0	0	0	0	0	0	0	0	0	0	0	0	0	0	0	0	0	0	0	0	0	0	0	0	0	0	0	0	0	0	0	0	0
K562	LH01135	1	0	0	0.4237	0	0	0	0	2	22	657	1	1	0	0	1	0	0	97.4667	0	0	0	16.8123	0	58.9394	0	429.1454	0	78.7139	0	0	35.4509	631.9797	91.5283	177.6158	298.8454	69.3555	0	43.58	67.7856	0	28.2576	0	179.4623	33.8495	0	193.3234	203.0617
K562	LH01136	1	0	0	-0.5188	0	0	0	0	1	18230	501	1	1	0	1	0	0	0	0	0	0	0	0	0	0	0	0	0	0	0	0	0	0	0	0	0	0	0	0	0	0	0	0	0	0	0	0	0
K562	LH01137	1	0	0	1.4926	0	1	1	0	4	239	1033.5	1	1	0	1	0	0	0	30.5862	0	0	0	0	75.3995	50.8775	133.8431	0	30.001	40.8701	0	59.8706	46.4633	37.1367	73.2579	40.4347	135.307	0	0	35.651	122.7328	0	0	0	128.0804	71.9436	22.3547	0	0
K562	LH01138	1	0	0	-3.3219	0	0	0	0	2	46186	386	1	1	0	0	0	0	0	0	0	0	0	0	0	0	0	0	0	0	0	0	0	0	0	0	0	0	0	0	0	0	0	0	0	0	0	0	0
K562	LH01139	0	0	47	0.3851	0	0	1	0	3.5	35	4107	1	1	0	1	1	0	0	0	0	0	0	0	38.3894	20.6673	0	189.1665	0	65.0541	0	61.8522	36.6107	136.6895	79.3549	46.6369	0	0	0	43.6951	65.6249	49.8588	149.4775	0	0	41.4937	0	168.9565	0
K562	LH01140	1	0	0	1.9738	0	0	0	0	2	52134	594	0	1	0	0	0	0	0	0	0	0	0	0	0	0	0	0	0	0	0	0	0	0	0	0	0	0	0	0	0	0	0	0	0	0	0	0	0
K562	LH01141	1	0	0	-0.9498	0	0	0	0	1	19837	11312	0	1	0	0	0	0	0	0	0	0	0	0	0	0	0	0	0	0	0	0	0	0	0	0	0	0	0	0	0	0	0	0	0	0	0	0	0
K562	LH01142	0	0	215747	0.5818	0	1	0	0	2	447743	591	0	1	0	1	0	0	0	0	0	0	0	0	0	0	40.1826	54.4319	0	0	0	0	0	0	0	0	0	0	0	0	0	0	0	0	0	0	0	0	0
K562	LH01143	0	0	1164097	-3.2055	0	1	0	0	6	1276535	2217	0	1	0	1	0	0	0	0	0	0	0	0	0	0	0	0	0	0	0	0	0	0	0	0	0	0	0	0	0	0	0	0	0	0	0	0	0
K562	LH01144	0	0	789301	-3.3219	0	0	0	0	2	789314	7644	0	1	0	1	0	0	0	0	0	0	0	0	0	0	0	0	0	0	0	0	0	0	0	0	0	0	0	0	0	0	0	0	0	0	0	0	0
K562	LH01145	0	0	750940	-3.3219	0	0	1	0	3	750953	1457	0	1	0	1	0	0	0	0	0	0	0	0	0	0	0	0	0	0	0	0	0	0	0	0	0	0	0	0	0	0	0	0	0	0	0	0	0
K562	LH01146	0	0	668146	-3.3219	0	0	0	0	3	668159	2496	0	1	0	1	0	0	0	0	0	0	0	0	0	0	0	0	0	0	0	0	0	0	0	0	0	0	0	0	0	0	0	0	0	0	0	0	0
K562	LH01147	0	0	594663	-3.3219	0	0	0	0	2	594676	4776	0	1	0	1	0	0	0	0	0	0	0	0	0	0	0	0	0	0	0	0	0	0	0	0	0	0	0	0	0	0	0	0	0	0	0	0	0
K562	LH01148	1	0	360681	-3.2045	0	0	0	0	3	360694	7365	1	1	0	1	0	0	0	0	0	0	0	0	0	0	0	0	0	0	0	0	0	0	0	0	0	0	0	0	0	0	0	0	0	0	0	0	0
K562	LH01149	0	0	58023	-0.6711	0	0	0	0	2	58036	2272	0	1	0	1	0	0	0	0	0	0	0	0	0	0	0	0	0	0	0	0	0	0	0	0	0	0	0	0	0	0	0	0	0	0	0	0	0
K562	LH01150	1	0	0	-2.0138	0	0	0	0	1	34	10188	0	1	0	0	0	0	0	0	0	0	0	0	0	57.0823	0	304.8354	0	0	0	0	0	170.0463	62.4515	314.4889	60.5897	63.2549	0	0	32.05	0	0	0	52.3097	0	0	416.0383	66.6012
K562	LH01151	0	0	33230	0.3726	0	0	0	0	3	98502	1446	0	1	0	1	0	0	0	0	0	0	0	0	0	0	0	0	0	0	0	0	0	0	0	0	0	0	0	0	0	0	0	0	0	0	0	0	0
K562	LH01152	1	0	0	0.9459	0	0	1	0	2	1394	743	0	1	0	0	0	0	0	0	0	0	0	0	0	0	0	0	0	0	0	0	0	0	0	0	0	0	0	0	0	0	0	0	0	0	0	0	0
K562	LH01153	0	0	22627	-2.6605	0	0	1	0	2	22568	4827	1	1	0	1	0	0	0	0	0	0	0	0	0	0	0	0	0	0	0	0	0	0	0	0	0	0	0	0	0	0	0	0	0	0	0	0	0
K562	LH01154	0	0	45	-3.0941	0	1	0	0	1	68	9096	1	1	0	1	0	0	0	0	0	0	0	199.421	173.4353	81.0937	75.2391	45.5038	0	49.3406	0	77.2176	82.4286	70.254	0	59.5832	60.4198	0	0	45.9619	13.8377	0	0	0	67.6111	40.899	68.6046	0	148.6336
K562	LH01155	1	0	0	-0.2506	0	1	1	1	2	9818	908	0	1	0	0	0	0	0	0	0	0	0	0	0	0	0	81.4644	0	0	0	52.1846	0	0	0	0	0	0	0	0	0	0	0	0	0	0	46.5607	64.9213	0
K562	LH01156	0	0	2634	-1.8448	0	0	1	0	3	5807	454	1	1	0	1	0	0	0	0	340.4367	0	0	0	0	0	0	0	0	0	0	118.9645	0	39.6099	0	0	0	0	0	36.0055	0	0	0	0	75.189	0	0	0	42.7379
K562	LH01157	1	0	0	-1.5778	0	0	0	0	1	56	2889	1	1	0	0	0	52.9594	72.304	30.2974	0	0	0	0	449.7109	35.8876	108.174	97.5579	78.6818	199.866	0	113.3208	133.5394	45.7062	66.2764	221.6809	153.885	68.424	37.3768	0	46.5664	0	22.809	0	113.6743	57.3304	94.6646	0	82.178
K562	LH01158	1	0	0	-1.7934	0	0	0	0	2	6405	792	1	1	0	0	0	0	0	0	0	0	0	0	0	0	0	0	0	0	0	0	0	0	0	0	0	0	0	0	0	0	0	0	0	0	0	0	0
K562	LH01159	0	0	403	-3.3219	0	0	0	0	1	68	3683	1	1	0	1	0	0	0	0	0	0	0	0	0	135.3975	0	0	0	0	0	58.1529	0	33.2878	57.1283	10.7084	0	101.9968	0	0	0	0	0	0	59.9256	0	0	0	0
K562	LH01160	1	0	0	0.0063	0	0	1	0	2.5	52	788.5	1	1	0	1	0	0	0	60.6612	58.9483	0	0	0	271.684	24.331	0	160.0578	22.8677	51.3992	0	68.9283	60.227	687.731	84.6667	86.3675	284.4318	0	141.7029	53.1922	107.7455	0	28.3583	0	111.4392	45.2793	59.9234	99.8862	108.487
K562	LH01161	1	0	0	-0.0012	0	0	0	0	1	15782	3016	1	1	0	0	0	0	0	0	0	0	0	0	0	0	0	0	0	0	0	0	0	0	0	0	0	0	0	0	0	0	0	0	0	0	0	0	0
K562	LH01162	1	0	0	-1.7217	0	0	0	0	3	9145	691	1	1	0	0	0	0	0	0	0	0	0	46.1737	0	0	0	0	0	0	0	0	0	0	0	0	0	0	0	0	0	0	0	0	0	0	0	0	0
K562	LH01163	1	0	0	-2.9194	0	0	0	0	2	5890	493	1	1	0	0	0	0	0	0	0	0	0	0	0	0	0	0	0	0	0	0	0	0	0	0	0	0	0	0	0	0	0	0	0	0	0	0	0
K562	LH01164	1	0	0	-1.4839	0	0	0	0	2	13410	1916	1	1	1	0	0	0	0	0	0	0	0	0	0	0	0	0	0	0	0	0	0	0	0	0	0	0	0	0	0	0	0	0	0	0	0	0	0
K562	LH01165	1	0	0	1.1518	0	0	0	0	2	12206	2383.5	1	1	0	1	0	0	0	0	0	0	0	0	0	0	98.4004	0	0	62.4776	0	0	0	0	0	0	50.4409	0	0	0	0	0	0	0	0	0	41.4419	0	0
K562	LH01166	1	0	0	-3.3219	0	0	0	0	2	16623	484	0	1	0	0	0	0	0	0	0	0	0	0	0	0	0	0	0	0	0	0	0	0	0	0	0	0	0	0	0	0	0	0	0	0	0	0	0
K562	LH01167	1	0	0	-3.3219	0	1	1	0	2	17660	186	0	1	0	0	0	0	0	0	0	0	0	0	0	0	0	0	0	0	0	0	0	0	0	0	0	0	0	0	0	0	0	0	0	0	0	0	0
K562	LH01168	1	0	0	-3.3219	0	1	0	0	2	21952	799	0	1	0	0	0	0	0	0	0	0	0	0	0	0	0	0	0	0	0	0	0	0	0	0	0	0	0	0	0	0	0	0	0	0	0	0	0
K562	LH01169	1	0	0	-3.3219	0	0	0	0	2	28159	510	1	1	0	0	0	0	116.8069	0	0	0	0	0	0	0	0	0	0	0	0	0	0	0	0	0	0	0	0	0	0	0	0	0	0	0	0	0	0
K562	LH01170	1	0	0	-2.4587	0	0	0	0	2	970	2882	1	1	0	0	0	0	0	0	0	0	0	0	0	0	56.22	0	0	0	0	0	0	0	0	0	0	0	0	0	0	0	0	0	0	0	0	0	0
K562	LH01171	1	0	0	-1.9544	0	0	0	0	2	21937	6164	1	1	0	1	0	0	0	0	0	0	0	0	0	0	0	0	0	0	0	0	0	0	0	0	0	0	0	0	0	0	0	0	0	0	0	0	0
K562	LH01172	1	0	0	-3.1784	0	0	1	0	3	38429	12131	1	1	0	0	0	0	0	0	0	0	0	0	0	0	0	0	0	0	0	0	0	0	0	0	0	0	0	0	0	0	0	0	0	0	0	0	0
K562	LH01173	0	0	7400	-0.8939	0	0	0	0	3	8311	1917	1	1	0	1	0	0	0	0	0	0	0	0	0	0	0	0	0	0	0	0	0	0	0	0	0	84.2998	0	0	0	0	0	0	0	0	0	0	0
K562	LH01174	1	0	0	-0.2013	0	1	1	1	3	256	2021	1	1	0	1	0	0	0	0	0	0	0	13.2988	185.8385	21.1509	159.4056	102.8885	47.9153	58.8347	0	131.3988	426.1144	151.6987	0	70.6493	0	0	0	0	84.8021	108.0525	0	0	82.2924	63.6841	0	98.8444	0
K562	LH01175	1	0	0	1.9427	0	0	1	1	3	6908	3713	1	1	0	0	0	0	0	0	0	0	0	0	0	0	0	0	0	0	0	0	0	0	0	0	0	0	0	0	0	0	0	0	0	0	0	0	0
K562	LH01176	1	0	0	-1.8263	1	0	1	1	3	36171	1221	0	1	0	1	0	0	0	0	0	0	0	0	0	0	0	0	0	0	0	159.1996	0	0	0	36.2511	0	0	0	72.6139	0	0	0	0	0	0	0	0	0
K562	LH01177	0	0	4948	-1.2932	0	0	1	0	1	27051	298	0	1	1	1	0	0	0	0	0	0	0	0	0	0	0	0	0	0	0	0	0	0	0	0	0	0	0	0	0	0	0	0	0	0	0	0	0
K562	LH01178	1	0	0	2.6215	0	1	1	0	1	19141	119	0	1	0	0	0	0	0	0	0	0	0	0	0	0	0	0	0	0	0	0	0	0	0	0	0	0	0	0	0	0	0	0	0	0	0	0	0
K562	LH01179	1	0	0	4.2726	0	0	0	0	1	15571	648	0	1	1	0	0	0	0	0	0	0	0	0	0	0	0	0	0	0	0	0	0	0	0	0	0	0	0	0	0	0	0	0	0	0	0	0	0
K562	LH01180	0	0	3269	-0.9864	0	0	0	0	1	5332	2024	0	1	1	1	0	0	0	0	0	0	0	0	0	0	0	0	0	0	0	0	0	0	0	0	0	0	0	0	0	0	0	0	0	0	0	0	0
K562	LH01181	1	0	0	3.001	0	1	1	0	2	8004	417	0	1	0	0	0	0	0	0	0	0	0	0	0	0	0	0	0	0	0	0	0	0	0	0	0	0	0	0	0	0	0	0	0	0	0	0	0
K562	LH01183	1	0	0	0.1915	0	0	1	0	1	26881	8513	1	1	0	0	0	0	0	0	0	0	0	0	0	0	0	0	0	0	0	0	0	0	0	0	0	0	0	0	0	0	0	0	0	0	0	0	0
K562	LH01184	1	0	0	2.0128	0	0	0	0	1	19463	5068	1	1	0	0	0	0	0	0	0	0	0	0	0	0	0	0	0	0	0	0	0	0	0	0	0	0	0	0	0	0	0	0	0	0	0	0	0
K562	LH01185	1	0	0	1.0915	0	0	0	0	3	10143	1144.5	1	1	0	0	0	0	0	0	0	0	0	0	0	0	33.7017	0	0	0	0	0	0	0	0	0	59.8187	197.7315	0	29.1108	0	0	0	0	0	0	39.4678	0	0
K562	LH01186	0	0	62032	-2.2472	0	0	1	0	4.5	86164	1242	0	1	0	1	1	0	0	0	0	0	0	0	0	0	0	0	0	0	0	0	0	0	0	0	0	0	0	0	0	0	0	0	0	0	0	0	0
K562	LH01187	0	0	47887	-1.9497	0	0	0	0	1	50011	1317	1	1	1	1	0	0	0	0	0	0	0	0	0	0	0	0	0	0	0	0	0	0	0	0	0	0	0	0	0	0	0	0	0	0	0	0	0
K562	LH01188	1	0	0	-1.1354	0	1	1	0	4	57	7050	0	1	0	0	0	0	0	0	0	0	0	156.1064	62.9567	17.4977	190.667	0	0	0	0	70.4695	44.7788	60.6412	49.785	0	83.9654	96.4036	0	26.0939	126.2086	0	0	0	85.5545	0	0	100.6297	96.5755
K562	LH01189	1	0	0	-0.1941	0	1	0	0	1	59166	5300	0	1	0	1	1	0	0	0	0	0	0	0	0	0	0	0	0	0	0	0	0	0	0	0	0	0	0	0	0	0	0	0	0	0	0	0	0
K562	LH01190	1	0	0	-1.6963	0	1	1	0	4	132947	3039	0	1	0	0	0	0	0	0	0	0	0	0	0	0	0	0	0	0	0	0	0	0	0	0	0	0	0	0	0	0	0	0	0	0	0	0	0
K562	LH01191	0	0	957	-2.1734	0	0	0	0	2	703	307	0	1	0	1	0	0	0	0	0	0	0	0	108.3823	26.716	0	0	0	0	0	0	0	0	0	0	0	75.5266	0	0	10.3593	0	0	0	65.4238	0	0	0	0
K562	LH01192	1	0	0	-3.0479	0	0	1	0	3	60	555	0	1	0	0	0	0	519.6536	37.9006	95.317	0	0	0	429.392	33.0864	70.809	3770.4517	20.768	126.8729	0	90.735	53.1279	340.6838	80.9369	318.0731	228.6053	60.9668	0	41.5375	36.0202	0	0	0	124.0533	81.2514	0	157.3062	295.2558
K562	LH01193	1	0	0	-1.3142	0	0	0	0	1	9420	11764	0	1	0	0	0	0	0	0	0	0	0	0	0	0	0	0	0	0	0	0	0	0	0	0	0	0	0	0	0	0	0	0	0	0	0	0	0
K562	LH01194	0	0	32213	-3.0585	0	0	0	0	4	43948	1017	1	1	0	1	0	0	0	0	0	0	0	0	0	0	0	0	0	0	0	0	0	61.3266	0	0	0	0	0	0	0	0	0	0	0	0	0	0	0
K562	LH01195	0	0	52726	-3.3219	0	0	0	0	3	97448	289	1	1	0	1	0	0	0	0	0	0	0	0	0	0	0	0	0	0	0	0	0	0	0	0	0	0	0	0	0	0	0	0	0	0	0	0	0
K562	LH01196	1	0	0	2.3519	0	0	1	0	3	45255	895	1	1	0	1	1	0	0	33.6021	0	0	0	0	0	83.9614	0	139.8307	31.1099	45.8755	0	0	0	59.5333	67.5399	57.8346	53.2877	0	0	29.2601	44.5742	0	0	0	673.1977	62.9296	0	0	60.3721
K562	LH01197	0	0	15323	-1.1087	0	1	1	1	2	71950	2297	1	1	0	1	0	0	0	50.9686	0	0	0	323.7323	0	0	0	0	0	63.8207	0	0	0	34.1957	46.2156	43.2678	0	74.3637	0	47.0807	0	0	0	0	71.261	26.4988	37.9335	0	0
K562	LH01198	1	0	0	-2.474	0	0	0	0	2	18746	1501	1	1	0	0	0	0	28.0645	0	0	0	0	0	0	0	0	0	0	0	0	0	0	0	0	0	0	0	0	21.5079	0	20.4311	0	0	0	0	0	0	0
K562	LH01199	1	0	0	-3.3219	0	0	0	0	2	28185	2444	1	1	0	0	0	0	0	0	0	0	0	0	0	0	0	0	0	0	0	0	0	0	0	0	0	0	0	0	0	0	0	0	0	0	0	0	0
K562	LH01200	1	0	0	-1.194	0	0	0	0	4	799	1818	0	1	0	0	1	0	0	0	0	0	0	0	0	43.2372	131.8916	0	0	0	0	60.6717	250.0101	0	68.3066	30.1441	0	0	0	0	85.1041	0	0	0	46.7968	31.6915	0	0	165.3364
K562	LH01201	0	0	1976	-2.2412	0	0	1	1	1	1952	576	0	1	1	1	0	0	0	0	0	0	0	0	0	0	0	0	0	0	0	0	0	0	0	0	0	0	0	0	0	0	0	0	0	0	0	0	0
K562	LH01202	1	0	0	0.3747	0	0	1	0	2	85	3042	0	1	0	1	0	0	0	38.8929	0	0	0	0	0	0	779.2031	0	27.8801	0	0	0	0	263.1165	43.9196	32.0171	78.2239	111.7097	0	0	26.6609	0	0	0	0	43.7025	0	166.0731	117.9976
K562	LH01203	0	0	10538	-2.3938	0	1	1	0	1	32648	4245	1	1	0	1	0	0	0	0	0	0	0	0	0	0	0	0	0	0	0	0	0	0	0	0	0	0	0	0	0	0	0	0	0	0	0	0	0
K562	LH01204	0	0	17928	-3.3197	0	0	0	0	3	40856	3203	1	1	0	1	0	0	0	0	0	0	0	52.837	0	0	0	0	0	0	0	0	0	0	0	0	0	0	0	0	0	0	0	0	0	0	0	0	0
K562	LH01205	0	0	17928	-0.7687	0	0	0	0	4	40476	3137	0	1	0	1	0	0	0	0	0	0	0	0	0	0	0	0	0	0	0	0	0	0	0	0	0	0	0	0	0	0	0	0	0	0	0	0	0
K562	LH01206	1	0	0	-0.1017	0	1	0	0	3	20987	497	0	1	0	0	0	0	0	0	0	0	0	0	0	0	0	0	0	0	0	0	0	0	0	0	0	0	0	0	0	0	0	0	0	0	0	0	0
K562	LH01207	1	0	940	-2.7869	0	0	0	0	1	14093	1360	1	1	0	1	0	0	0	0	0	0	0	0	0	0	0	0	0	0	0	0	0	0	0	0	0	0	0	0	0	0	0	0	0	0	0	0	0
K562	LH01208	1	0	81080	0.2928	0	1	0	0	1	84858	3828	0	1	0	1	0	0	0	0	0	0	0	0	0	0	0	0	0	0	0	0	0	0	0	0	0	0	0	0	0	0	0	0	0	0	0	0	0
K562	LH01209	1	0	0	-0.2768	0	0	0	0	2	646	2617.5	0	1	0	0	0	0	0	0	0	0	0	0	201.0905	0	317.5615	73.2372	0	44.2566	0	0	94.9859	0	0	0	0	0	0	0	0	0	0	0	0	0	0	0	0
K562	LH01210	0	0	19517	-1.7183	0	0	0	0	1	28454	899	0	1	0	1	0	0	0	0	0	0	0	0	0	0	0	0	0	0	0	0	0	0	0	0	0	0	0	0	0	0	0	0	0	0	0	0	0
K562	LH01211	0	0	166080	-1.3772	0	0	1	0	2	188681	22059	0	1	0	1	0	0	0	0	0	0	0	0	0	0	0	0	0	0	0	0	0	0	0	0	0	0	0	0	0	0	0	0	0	0	0	0	0
K562	LH01212	0	0	194998	0.1483	0	0	0	0	1	201898	6915	0	1	0	1	0	0	0	0	0	0	0	0	0	0	0	0	0	0	0	0	0	0	0	0	0	0	0	0	0	0	0	0	0	0	0	0	0
K562	LH01214	0	0	324227	-3.3219	0	0	0	0	1	324677	465	0	1	0	1	0	0	0	0	0	0	0	0	0	0	0	0	0	0	0	0	0	0	0	0	0	0	0	0	0	0	0	0	0	0	0	0	0
K562	LH01215	0	0	324174	-3.3219	0	0	0	0	2	325393	1287	0	1	0	1	0	0	0	0	0	0	0	0	0	23.1644	106.7791	0	0	0	0	0	0	0	0	0	0	0	0	0	0	0	0	0	0	0	0	0	0
K562	LH01217	1	0	499999	-2.6951	0	0	0	0	2	543874	1191	0	1	0	1	0	0	0	0	0	0	0	0	0	0	0	0	0	0	0	0	0	0	0	0	0	0	0	0	0	0	0	0	0	0	0	0	0
K562	LH01218	0	0	548116	-1.8053	0	0	0	0	2	549483	1044	0	1	0	1	0	0	0	0	0	0	0	0	0	0	0	0	0	0	0	0	0	0	0	0	0	0	0	0	0	0	0	0	0	0	0	0	0
K562	LH01219	0	0	1129797	-0.1187	1	0	0	1	2	1130532	4475	0	1	0	1	0	0	0	0	0	0	0	0	0	0	0	0	0	0	0	0	0	0	0	0	0	0	0	0	0	0	0	0	0	0	0	0	0
K562	LH01220	0	0	1045575	0.389	0	0	0	0	3	1046310	966	0	1	0	1	0	0	0	0	0	0	0	0	0	0	0	0	0	0	0	0	0	0	0	0	0	0	0	0	0	0	0	0	0	0	0	0	0
K562	LH01222	0	0	951140	2.4205	0	0	1	0	3	951875	3268.5	0	1	1	1	0	0	51.5313	0	0	0	0	0	70.9401	0	0	0	0	0	0	0	0	0	58.1042	0	0	200.3258	0	0	0	0	0	0	0	0	0	199.8054	0
K562	LH01223	0	0	876712	-0.4615	0	0	1	0	5	877447	4748	0	1	0	1	0	0	0	0	0	0	0	0	0	0	0	0	0	0	0	0	0	0	0	0	0	0	0	0	0	0	0	0	0	0	0	0	0
K562	LH01224	0	0	876130	0.6473	0	0	1	0	5	876871	4712	0	1	0	1	0	0	142.6245	0	0	0	0	0	71.0752	0	0	809.2504	0	320.4321	0	0	33.6113	0	118.9417	0	0	106.8213	0	0	0	0	0	0	109.9526	0	0	1617.3346	0
K562	LH01226	0	0	564835	-1.6351	0	0	1	0	4	565538	2056	0	1	0	1	0	0	78.6515	0	0	0	0	0	0	0	0	0	0	0	0	0	82.8026	0	0	0	88.0735	73.0088	0	0	0	0	0	0	0	0	292.9385	405.5058	0
K562	LH01227	0	0	556074	-0.2398	0	0	1	0	7	556809	20489	0	1	0	1	0	0	0	0	0	0	0	0	0	0	0	0	0	0	0	0	0	0	0	0	0	0	0	0	0	0	0	0	0	0	0	0	0
K562	LH01228	0	0	534023	1.6367	0	0	0	0	2	534758	679	0	1	0	1	0	0	0	0	0	0	0	0	0	0	0	0	0	0	0	0	0	0	0	0	0	0	0	0	0	0	0	0	0	0	0	0	0
K562	LH01229	0	0	529429	-3.3219	0	0	0	0	2	530164	140	0	1	0	1	0	0	0	0	0	0	0	0	0	0	0	0	0	0	0	0	0	0	0	0	0	0	0	0	0	0	0	0	0	0	0	0	0
K562	LH01230	0	0	526715	0.8719	0	0	0	0	8	527466	611	0	1	0	1	0	0	0	0	0	0	0	0	0	0	0	0	0	0	0	0	0	0	0	0	0	0	0	0	0	0	0	0	0	0	0	0	0
K562	LH01231	1	0	299840	5.0023	0	0	1	0	5	300298	1119	0	1	0	1	0	0	0	0	0	0	0	0	94.4862	0	143.4577	523.3759	0	194.5381	0	0	92.6315	67.2323	15.8039	113.4596	79.7326	71.5011	39.7063	29.5632	0	0	0	0	77.6276	35.7775	0	787.7826	0
K562	LH01232	1	0	45973	-1.6956	0	0	1	0	2	46708	422	0	1	0	1	0	0	0	0	0	0	0	0	0	0	0	0	0	0	0	0	0	0	0	0	0	0	0	0	0	0	0	0	0	0	0	0	0
K562	LH01235	0	0	98861	-0.1411	0	0	0	0	1	103720	4861	0	1	0	1	0	0	0	0	0	0	0	0	0	0	0	0	0	0	0	0	0	0	0	0	0	0	0	0	0	0	0	0	0	0	0	0	0
K562	LH01237	1	0	0	-3.3219	0	0	1	0	2	295438	374	0	1	0	1	0	0	0	0	0	0	0	0	0	0	0	0	0	0	0	0	0	0	0	0	0	0	0	0	0	0	0	0	0	0	0	0	0
K562	LH01240	1	0	0	0.5137	0	0	0	0	3	287242	2138	0	1	0	0	0	0	0	0	0	0	0	0	0	0	0	0	0	0	0	0	0	0	0	0	0	0	0	0	0	0	0	0	0	0	0	0	0
K562	LH01242	1	0	290	1.1903	0	1	0	0	2	23924	871	0	1	0	1	0	0	0	0	0	0	0	0	0	0	0	0	0	0	0	0	0	0	0	0	0	0	0	0	0	0	0	0	0	0	0	0	0
K562	LH01243	0	0	40627	2.5317	0	0	0	0	2	24812	1409	1	1	0	1	0	0	0	0	0	0	0	0	0	0	0	0	0	0	0	0	0	0	0	0	0	0	0	0	0	0	0	0	0	0	0	0	0
K562	LH01244	0	0	39930	0.2585	0	0	0	0	2	24986	4304	0	1	0	1	0	0	0	0	0	0	0	0	0	0	0	0	0	0	0	0	0	0	0	0	0	0	0	0	0	0	0	0	0	0	0	0	0
K562	LH01245	1	0	40627	-2.7513	0	0	0	0	2	25654	4924	0	1	0	1	0	0	0	0	0	0	0	0	0	0	0	0	0	0	0	0	0	0	0	0	0	0	0	0	0	0	0	0	0	0	0	0	0
K562	LH01246	1	0	0	-0.4136	0	0	1	0	3	30860	6501	0	1	0	1	0	37.4804	598.4166	0	0	0	0	0	1073.5427	32.3194	0	33.6815	44.1215	61.203	0	73.0743	0	186.3032	890.3075	0	63.1632	205.7367	0	34.9369	165.4234	0	0	0	116.2753	0	704.13	533.2629	83.9351
K562	LH01247	1	0	0	-3.3219	0	0	0	0	2	13696	379	1	1	0	0	0	0	0	0	0	0	0	0	0	0	0	0	0	0	0	0	0	0	0	0	0	0	0	0	0	0	0	0	0	0	0	0	0
K562	LH01248	1	0	0	-2.9666	0	1	1	0	3	4173	2130	1	1	0	1	0	0	0	0	0	0	0	0	0	0	0	0	0	0	0	0	0	0	0	0	0	0	0	0	0	0	0	0	0	0	0	0	0
K562	LH01249	1	0	0	-0.2871	0	0	0	0	3.5	471	695	1	1	0	0	0	0	0	0	152.3011	0	0	71.5002	0	12.3679	102.9259	0	0	0	0	0	57.6579	0	16.3061	0	0	0	0	0	0	0	0	0	99.4404	0	0	0	1152.139
K562	LH01250	1	0	0	-0.7946	0	0	0	0	1	34334	8297	0	1	0	0	0	0	0	0	0	0	0	0	0	0	0	0	0	0	0	0	0	0	0	0	0	0	0	0	0	0	0	0	0	0	0	0	0
K562	LH01251	0	0	3320	1.1071	0	0	1	0	3	3313	15998	0	1	0	1	0	0	0	0	0	0	0	0	0	0	0	0	0	0	0	0	0	0	0	0	0	64.936	0	0	0	0	0	0	0	0	35.4473	0	0
K562	LH01252	0	0	190	1.3701	0	0	1	0	3	183	17043	0	1	0	1	0	0	0	0	0	0	0	0	0	0	49.6366	155.1713	0	0	0	0	0	7.9641	0	0	128.5126	0	0	0	0	0	0	0	52.3904	0	0	0	0
K562	LH01253	1	0	0	-0.7163	0	0	0	0	1.5	5067	4232.5	1	1	0	0	0	0	0	0	0	0	0	0	0	0	0	0	0	0	0	0	0	0	0	0	0	0	0	0	0	0	0	0	0	0	0	0	0
K562	LH01254	0	0	5218	-0.8682	0	0	0	0	2	102099	2644	0	1	0	1	0	0	0	0	0	0	0	0	0	0	0	0	0	0	0	0	0	0	0	0	0	0	0	0	0	0	0	0	0	0	0	0	0
K562	LH01255	0	0	1777	-1.8714	0	0	0	0	1	18815	904	0	1	0	1	0	0	0	0	0	0	0	0	0	0	0	0	0	0	0	0	0	0	0	0	0	0	0	0	0	0	0	0	0	0	0	0	0
K562	LH01256	0	0	301	-2.1516	0	0	0	0	2	1206	606	1	1	0	1	0	0	0	0	0	0	0	0	0	0	0	0	0	0	0	0	0	0	0	0	0	0	0	0	0	0	0	0	0	0	0	0	0
K562	LH01257	1	0	0	1.6127	0	0	0	0	2	23751	6484	1	1	0	0	0	0	0	0	0	0	0	0	0	0	0	0	0	0	0	0	0	0	0	0	0	0	0	0	0	0	0	0	0	0	0	0	0
K562	LH01259	0	0	23483	0.3459	0	0	0	0	3	23549	704	0	1	0	1	0	0	0	0	0	0	0	0	0	0	0	0	0	0	0	0	0	0	0	0	0	0	0	0	0	0	0	0	77.1366	0	0	0	0
K562	LH01260	0	0	65057	-3.0178	0	0	0	0	2	237118	559.5	0	1	0	1	0	0	0	0	0	0	0	0	0	0	0	0	0	0	0	0	0	42.718	0	0	0	0	0	0	0	0	0	0	0	0	0	0	0
K562	LH01261	0	0	128110	1.7821	0	0	0	0	3	187407	660	0	1	0	1	1	0	0	0	0	0	0	0	0	0	0	0	0	0	0	0	0	0	0	0	0	0	0	0	0	0	0	0	0	0	0	0	0
K562	LH01262	0	0	133013	-0.1626	0	0	0	0	4	186146	555	0	1	0	1	1	0	0	0	0	0	0	0	0	0	0	0	0	0	0	0	0	0	0	0	0	0	0	0	0	0	0	0	0	0	0	0	0
K562	LH01263	1	0	47359	-1.0817	0	0	0	0	3	48127	1244.5	1	1	0	1	0	0	0	0	0	0	0	0	0	0	0	0	0	0	0	0	0	0	0	0	0	0	0	0	0	0	0	0	0	0	0	0	0
K562	LH01265	0	0	3376	-2.5534	0	1	1	0	2	25580	3002	0	1	0	1	0	0	0	0	0	0	0	0	64.2591	0	0	72.9856	0	75.2108	0	0	0	0	0	0	47.0999	393.1382	0	0	0	0	0	0	74.1094	0	0	0	0
K562	LH01266	0	0	21833	-3.1154	0	0	1	0	3	22615	1502	0	1	0	1	0	0	0	0	0	0	0	0	0	0	0	0	0	0	0	0	0	0	0	0	0	0	0	0	0	0	0	0	0	0	0	0	0
K562	LH01267	0	0	8150	-1.4668	0	0	1	0	2	39563	653.5	0	1	0	1	0	0	0	0	0	0	0	0	0	0	0	0	0	14.9453	0	0	0	0	0	0	0	112.5062	0	0	0	0	0	0	0	0	0	0	65.9069
K562	LH01268	0	0	2145	-3.3219	0	0	0	0	2	45568	383	0	1	0	1	0	0	0	0	0	0	0	0	0	0	0	0	0	0	0	0	0	0	0	0	0	0	0	0	0	0	0	0	0	0	0	0	0
K562	LH01269	0	0	830	-2.2547	0	0	0	0	2	46883	3570	1	1	0	1	0	0	0	0	0	0	0	0	0	0	0	0	0	0	0	0	0	0	0	0	0	0	0	0	0	0	0	0	0	0	0	0	0
K562	LH01270	1	0	2060	1.3367	0	0	0	0	5	12592	9458	0	1	0	1	0	0	0	0	0	0	0	0	0	0	0	0	0	0	0	0	0	0	0	0	0	0	0	0	0	0	0	0	0	0	0	0	0
K562	LH01271	0	0	12965	1.7991	0	0	0	0	2	14309	850.5	0	1	0	1	0	0	0	0	0	0	0	0	0	0	0	0	0	0	0	0	0	0	0	0	0	0	0	0	0	0	0	0	0	0	0	0	0
K562	LH01272	0	0	174980	2.6865	0	0	0	0	2	395439	319	0	1	0	1	0	0	0	0	0	0	0	0	0	0	0	0	0	0	0	0	0	0	0	0	0	0	0	0	0	0	0	0	0	0	0	0	0
K562	LH01273	0	0	175300	-2.4205	0	0	0	0	2	395886	18240	0	1	0	1	0	0	0	0	0	0	0	0	0	0	0	0	0	0	0	0	0	0	0	0	0	0	0	0	0	0	0	0	0	0	0	0	0
K562	LH01274	1	0	169227	-1.5497	0	0	1	0	2	228643	889	0	1	0	1	0	0	0	0	0	0	0	0	0	0	0	0	0	0	0	0	0	0	0	0	0	0	0	0	0	0	0	0	0	0	0	0	0
K562	LH01275	0	0	101130	-2.5815	0	0	1	0	1	160546	5208	0	1	0	1	0	0	0	0	0	0	0	0	0	0	0	0	0	0	0	0	0	0	0	0	0	0	0	0	0	0	0	0	49.3024	0	0	0	0
K562	LH01276	0	0	0	0.076	0	1	1	0	2	59007	702	1	1	0	0	0	0	0	0	0	0	0	0	0	0	0	0	0	0	0	0	0	0	0	0	0	0	0	0	0	0	0	0	0	0	0	0	0
K562	LH01278	0	0	22716	-1.2222	0	0	0	0	2	24336	633.5	0	1	0	1	0	0	0	0	0	0	0	0	0	0	0	0	0	0	0	0	0	0	0	0	0	0	0	0	0	0	0	0	0	0	0	0	0
K562	LH01279	0	0	33715	1.4046	0	0	0	0	1	34985	488	0	1	0	1	0	0	0	0	0	0	0	0	0	0	0	0	0	0	0	0	0	0	0	0	0	0	0	0	0	0	0	0	0	0	0	0	0
K562	LH01280	0	0	33715	6.1513	0	0	0	0	2	38759	2025	0	1	0	1	0	0	0	0	0	0	0	0	0	0	0	0	0	0	0	0	0	0	0	0	0	0	0	0	0	0	0	0	0	0	0	0	0
K562	LH01281	0	0	48501	-2.1737	0	0	0	0	1	50313	1030	0	1	0	1	0	0	0	0	103.6109	0	0	0	0	0	0	0	0	0	0	0	35.1834	0	0	0	0	0	0	0	0	0	0	0	0	0	49.9732	0	0
K562	LH01282	0	0	27144	-1.7857	0	0	0	0	2	95831	1945	0	1	0	1	0	0	0	0	0	0	0	0	0	0	0	0	0	0	0	0	0	0	0	0	0	0	0	0	0	0	0	0	0	0	0	0	0
K562	LH01283	0	0	0	-3.2845	0	0	1	0	3	36294	556	0	1	0	1	0	0	0	0	0	0	0	0	0	0	0	0	0	0	0	0	0	0	0	0	0	0	0	0	0	0	0	0	0	0	0	0	0
K562	LH01284	0	0	112	2.301	0	0	1	1	1	60	1235	0	1	0	1	0	0	0	0	0	0	0	0	0	0	0	0	0	0	0	0	0	0	0	0	0	0	0	0	0	0	0	0	0	0	0	0	0
K562	LH01285	0	0	1587	2.5727	0	0	1	1	1	2029	4528	0	1	0	1	0	0	0	0	0	0	0	0	0	0	0	0	0	0	0	0	0	27.3689	0	0	0	0	0	0	0	0	0	0	0	0	0	0	0
K562	LH01286	1	0	0	-1.8162	0	0	1	1	2	1086	871	0	1	0	0	0	0	0	0	0	0	0	0	0	0	47.6038	0	0	0	0	0	0	0	0	0	0	0	0	0	0	0	0	0	0	0	0	0	0
K562	LH01287	1	0	0	-2.0614	0	1	0	0	2	4235	4928	1	1	0	0	0	0	0	0	0	0	0	0	0	0	0	0	0	0	0	0	0	0	0	0	0	50.8134	0	0	0	0	0	0	0	0	0	0	0
K562	LH01288	1	0	0	0.79	0	0	0	0	1	11501	1055	1	1	0	0	0	0	0	0	0	0	0	0	0	0	0	0	0	0	0	0	0	0	0	0	0	0	0	0	0	0	0	0	0	0	0	616.1604	0
K562	LH01289	1	0	0	-0.8962	0	0	0	0	1	21065	264	1	1	1	1	0	0	0	0	0	0	0	0	0	0	0	0	0	0	0	0	0	0	0	0	0	0	0	0	0	0	0	0	0	0	0	0	0
K562	LH01290	1	0	0	-0.1776	0	0	1	0	2	5983	3541	1	1	0	0	0	0	0	0	0	0	0	0	0	0	0	0	0	0	0	0	0	0	0	0	0	0	0	0	0	0	0	0	0	0	0	0	0
K562	LH01291	1	0	0	2.6649	0	0	0	0	4	8564	995	1	1	0	0	0	0	0	0	0	0	0	0	0	0	0	0	0	0	0	0	0	0	0	0	0	0	0	0	0	0	0	0	0	0	0	0	0
K562	LH01293	0	0	0	0.6898	0	1	1	1	2	13212	1994	1	1	0	0	0	0	0	44.6205	0	0	0	0	0	0	0	0	44.3102	0	0	199.7892	0	0	0	0	0	87.9178	90.5236	36.1274	0	29.6093	54.4647	0	59.7535	0	46.8772	0	64.0495
K562	LH01294	0	0	394	-3.3219	0	0	1	0	2	449	358	1	1	0	1	0	0	0	0	92.5573	0	0	0	0	0	0	0	0	0	0	0	0	0	0	0	0	0	0	0	0	0	0	0	0	0	0	0	101.6732
K562	LH01295	1	0	0	0.4554	0	0	0	0	1	11449	2636	1	1	0	0	0	0	0	0	0	0	0	0	0	0	0	0	0	0	0	0	0	0	0	0	0	0	0	0	0	0	0	0	0	0	0	0	0
K562	LH01296	1	0	0	-1.7886	0	0	0	0	2	6592	7769	1	1	0	0	0	0	0	0	0	0	0	0	0	0	0	0	0	0	0	0	0	0	0	0	0	0	0	0	0	0	0	0	0	0	0	0	0
K562	LH01297	1	0	0	-2.468	0	0	0	0	2	1155	537	1	1	0	1	0	0	0	0	0	0	0	0	0	0	0	0	0	0	0	0	0	0	0	0	0	0	0	0	0	0	0	0	0	0	0	0	0
K562	LH01298	1	0	0	-1.4026	0	0	1	0	1	299	516	1	1	1	0	0	0	0	0	0	0	0	0	0	0	0	0	0	0	0	0	0	0	0	0	0	0	0	0	0	0	0	0	0	0	0	0	0
K562	LH01299	1	0	0	-1.6554	0	0	1	0	3	2800	385	1	1	1	1	0	0	0	0	0	0	0	0	0	0	0	0	0	0	0	0	0	0	0	0	0	0	0	0	0	0	0	0	0	0	0	0	0
K562	LH01300	1	0	18156	-2.5707	0	0	0	0	2	21436	1999	0	1	0	1	0	0	0	0	0	0	0	0	0	0	0	0	0	0	0	0	0	0	0	0	0	0	0	0	0	0	0	0	0	0	0	0	0
K562	LH01301	1	0	16755	-2.7658	0	0	1	0	1	22849	1600	1	1	0	1	0	0	0	0	0	0	0	0	0	0	0	0	0	0	0	0	0	0	0	0	0	0	0	0	0	0	0	0	0	0	0	0	0
K562	LH01302	1	0	0	2.4589	0	0	0	0	2	1588	554	0	1	0	1	0	0	0	0	0	0	0	0	0	0	0	0	0	0	0	0	0	0	0	0	0	0	0	0	0	0	0	0	0	0	0	0	0
K562	LH01303	1	0	0	0.1059	0	0	1	0	4.5	148	577	0	1	0	1	0	0	887.4163	54.4455	0	0	0	0	146.884	31.934	0	60.4589	22.8417	58.7066	0	39.6874	0	0	128.5314	61.8259	0	0	0	95.5387	39.0357	0	0	0	116.4731	0	52.9464	136.8668	101.6147
K562	LH01304	1	0	0	0.8847	0	0	1	0	6	334	798	0	1	0	0	0	0	0	0	0	0	0	0	30.6807	51.6568	143.2205	60.4589	0	32.5188	0	39.6874	0	87.8488	128.5314	0	109.5057	103.5974	0	0	39.0357	0	0	0	116.4731	108.9296	52.9464	136.8668	101.6147
K562	LH01305	1	0	0	4.7286	0	0	0	0	2	11874	467	0	1	0	0	0	0	0	0	0	0	0	0	0	0	0	0	0	0	0	0	0	0	0	0	0	0	0	0	0	0	0	0	0	0	0	0	0
K562	LH01306	0	0	786	-2.3959	0	0	0	0	1	761	2062	1	1	0	1	0	0	0	38.1798	0	0	0	0	0	90.0873	0	0	0	0	0	0	0	0	0	0	0	0	0	0	0	0	0	0	85.767	53.1041	0	0	148.776
K562	LH01307	1	0	0	-1.582	0	0	0	0	2	22888	237	1	1	0	1	0	0	0	0	0	0	0	0	0	0	0	0	0	0	0	0	0	0	0	0	0	0	0	0	0	0	0	0	0	0	0	0	0
K562	LH01308	1	0	0	0.2578	0	0	0	0	2	22979	318	1	1	0	0	0	0	0	0	0	0	0	0	0	0	0	0	0	0	0	0	0	0	0	0	0	0	0	0	0	0	0	0	0	0	0	0	0
K562	LH01309	1	0	0	-1.0431	0	0	0	0	1	20629	1110	1	1	0	0	0	0	0	0	0	0	0	0	0	0	0	0	0	0	0	0	0	0	0	0	0	0	0	0	0	0	0	0	0	0	0	0	0
K562	LH01310	0	0	33	-2.9175	0	0	0	0	2	64	3507	0	1	0	1	0	0	0	0	0	0	0	0	0	23.7542	0	0	0	0	0	0	0	0	0	0	0	0	0	0	0	0	0	0	0	25.2215	0	0	0
K562	LH01311	1	0	0	-3.3219	0	0	0	0	2	11812	323	0	1	0	0	0	0	0	0	0	0	0	0	0	0	0	0	0	0	0	0	0	0	0	0	0	0	0	0	0	0	0	0	0	0	0	0	0
K562	LH01312	1	0	0	1.2893	0	0	0	0	2	2170	687	0	1	0	0	0	0	0	0	0	0	0	0	0	0	0	0	0	0	0	0	0	0	0	0	0	71.0326	0	0	0	0	0	0	0	0	0	0	0
K562	LH01313	1	0	0	-2.113	0	1	1	1	3	121	6236	0	1	1	0	0	0	0	20.887	0	0	0	0	76.1689	0	276.2088	112.2966	0	0	0	0	187.3502	26.062	0	0	102.6617	217.5316	0	0	0	0	0	0	0	0	0	0	0
K562	LH01314	1	0	0	-0.4094	0	1	1	1	2	11658	11205	1	1	0	1	0	0	0	0	0	0	0	0	0	0	0	0	0	0	0	0	0	0	0	0	0	0	0	0	0	0	0	0	0	0	0	0	0
K562	LH01315	1	0	0	-0.6657	0	1	0	0	2	4518	824	1	1	0	1	0	0	0	0	0	0	0	0	0	0	0	0	0	0	0	0	0	0	0	0	0	0	0	0	0	0	0	0	0	0	0	0	0
K562	LH01316	1	0	0	-3.3219	0	0	0	0	4	1275	1150	1	1	0	0	0	0	0	0	0	0	0	0	0	0	0	0	0	73.2089	0	0	0	0	0	0	0	0	0	0	0	0	0	0	0	0	0	0	0
K562	LH01317	1	0	0	0.5115	0	0	0	0	4.5	0	1101.5	1	1	0	0	0	0	0	38.3044	0	0	0	254.6672	0	213.9839	233.6047	74.7795	0	46.1677	0	0	0	63.4206	44.0708	43.8185	102.215	217.5137	38.0686	42.1424	34.3544	0	0	0	153.2846	57.1146	44.2921	85.8678	63.5437
K562	LH01318	1	0	0	-0.126	0	0	0	0	5	97	1169.5	1	1	0	0	0	0	0	0	0	0	0	14.0167	0	40.6543	58.0321	0	0	0	0	0	0	33.3036	0	0	0	0	0	0	26.4268	0	0	0	0	43.3068	0	85.8678	63.5437
K562	LH01319	1	0	0	-1.8113	0	0	1	0	2	5152	4947	1	1	0	0	0	0	0	0	0	0	0	0	0	0	0	0	0	0	0	0	0	0	0	0	0	0	0	0	0	0	0	0	0	0	0	0	0
K562	LH01320	0	0	0	0.549	0	0	0	0	2	1702	591	1	1	0	1	0	0	0	0	0	0	0	0	0	0	0	0	0	0	0	0	0	0	0	0	0	0	0	0	0	0	0	0	0	0	0	0	0
K562	LH01321	1	0	0	1.4578	0	0	0	0	2	4557	570	1	1	0	0	0	0	0	0	0	0	0	0	0	0	0	0	0	0	0	0	0	0	0	0	0	0	0	0	0	0	0	0	0	0	0	0	0
K562	LH01322	1	0	0	2.3865	0	0	1	0	1	2838	1751	1	1	0	1	0	0	0	0	0	0	0	0	0	0	0	0	0	0	0	0	0	0	0	0	0	0	0	0	0	0	0	0	0	0	0	0	0
K562	LH01323	1	0	0	-3.3219	0	0	0	0	3	573	1599.5	1	1	0	0	0	0	0	0	0	0	0	0	0	0	0	0	0	0	0	0	0	0	0	0	0	0	0	0	0	0	0	0	0	0	0	0	0
K562	LH01324	1	0	0	-3.2924	0	1	0	0	4	1280	7158	1	1	0	0	0	0	244.986	0	0	0	0	0	0	0	0	0	0	0	0	0	0	0	0	0	0	144.3505	0	0	0	0	0	0	0	0	0	0	0
K562	LH01325	1	0	0	2.9955	0	1	0	0	5	0	4393.5	1	1	0	0	0	0	0	41.7172	0	0	0	0	0	59.2832	104.3516	53.617	0	0	0	0	0	0	0	12.6261	68.476	95.0693	0	0	52.7306	0	0	0	80.2135	76.3221	0	0	62.5503
K562	LH01326	0	0	4771	-0.0078	0	0	0	0	2.5	8334	2794.5	0	1	0	1	0	0	0	0	0	0	0	0	0	0	0	0	0	0	0	0	0	0	0	0	0	0	0	0	0	0	0	0	0	0	0	0	0
K562	LH01327	1	0	0	-3.3219	0	0	0	0	2	2232	222	0	1	0	1	0	0	0	0	0	0	0	0	59.0274	0	722.2544	68.4204	0	0	0	0	0	10.7594	0	0	0	0	0	0	0	0	0	0	63.1698	0	0	0	0
K562	LH01329	1	0	0	-3.3219	0	1	1	0	2	21510	2133	0	1	0	1	0	0	0	0	326.9691	0	0	0	0	0	0	0	0	0	0	0	0	0	0	0	0	0	0	0	0	0	0	0	0	0	0	0	41.4541
K562	LH01330	0	0	0	-3.3101	0	0	1	0	2	17483	431	1	1	0	0	0	0	0	0	0	0	0	0	0	0	0	0	0	0	0	0	0	0	0	0	0	0	0	0	0	0	0	0	0	0	0	0	0
K562	LH01331	1	0	1	-2.0431	0	0	0	0	1	12848	251	1	1	0	1	0	0	0	0	0	0	0	0	0	0	0	0	0	0	0	0	0	0	0	0	0	0	0	0	0	0	0	0	0	0	0	0	0
K562	LH01332	0	0	1683	-2.2419	0	0	1	0	1	12662	3043	1	1	0	1	0	0	0	0	120.1866	0	0	0	0	0	0	0	0	0	0	0	0	0	0	0	0	0	0	0	0	0	0	0	0	0	0	0	0
K562	LH01333	1	0	0	-1.783	0	0	0	0	2	11558	7795	0	1	0	0	0	0	0	0	0	0	0	0	0	0	0	0	0	0	0	0	0	0	0	0	0	0	0	0	0	0	0	0	0	0	0	0	0
K562	LH01334	1	0	0	-1.8775	0	0	0	0	2	808	12345	1	1	0	0	0	0	0	0	65.8298	0	0	0	0	0	0	0	0	0	0	0	0	0	0	0	0	0	0	0	0	0	0	0	0	0	0	0	0
K562	LH01335	0	0	7150	-3.3219	0	1	1	0	3	27111	678	0	1	0	1	0	0	0	0	0	0	0	243.5096	0	27.0527	0	0	0	0	0	0	0	0	0	29.9828	0	100.4597	0	0	0	0	0	0	0	26.4993	0	0	501.4393
K562	LH01336	1	0	0	-0.4844	0	1	1	0	2	2486	686	0	1	0	0	0	0	0	0	0	0	0	0	0	0	0	0	0	0	0	0	0	0	0	0	0	0	0	0	0	0	0	0	0	0	0	0	0
K562	LH01337	1	0	0	-1.3303	0	0	1	0	2	5733	1705	0	1	0	1	0	0	0	0	0	0	0	15.0557	0	119.9463	0	0	0	0	0	0	0	0	0	0	14.7721	0	0	0	25.9229	0	0	0	0	0	0	0	0
K562	LH01338	0	0	5138	-2.7268	0	0	0	0	1	10773	474	1	1	0	1	0	0	0	0	0	0	0	0	0	0	0	0	0	0	0	0	0	0	0	0	0	0	0	0	0	0	0	0	0	0	0	0	0
K562	LH01339	0	0	386	-0.2266	0	0	0	0	1	1013	3223	1	1	0	1	0	0	0	0	0	0	0	0	0	0	0	0	0	0	0	0	0	0	0	0	0	0	0	0	0	0	0	0	0	0	0	0	0
K562	LH01340	1	0	0	3.3787	0	0	0	0	1.5	2988	4531.5	1	1	0	0	0	0	0	0	0	0	0	0	0	0	0	0	0	0	0	0	0	0	0	0	0	0	0	0	0	0	0	0	0	0	0	0	0
K562	LH01341	1	0	0	3.9322	0	1	1	1	4	9402	9416	1	1	0	0	0	0	0	50.6901	0	0	0	0	0	36.264	0	174.5148	87.2256	38.4656	0	192.7259	40.7087	469.478	169.8138	60.0288	182.7149	484.0971	0	251.0349	39.7886	103.1074	135.8065	0	105.2069	82.7708	173.3838	247.7819	138.601
K562	LH01342	0	0	5551	-1.4905	0	0	0	0	2	7360	728.5	1	1	0	1	0	0	0	0	0	0	0	0	0	0	0	0	0	0	0	78.434	0	0	0	0	0	0	0	31.2682	0	0	0	0	0	0	0	0	0
K562	LH01343	1	0	0	-2.2309	0	0	1	0	1	607	529	1	1	0	0	0	0	70.0756	32.0844	0	0	0	0	247.6227	0	0	97.7261	0	0	0	54.4667	61.9841	263.9531	45.7216	439.5716	0	150.2508	0	52.6573	32.3834	0	46.224	0	0	0	0	190.9785	234.3599
K562	LH01344	0	0	149227	-3.3219	0	0	0	0	2	149650	158	0	1	0	1	0	0	0	0	0	0	0	0	0	0	0	0	0	0	0	0	0	0	0	0	0	0	0	0	0	0	0	0	0	0	0	0	0
K562	LH01345	1	0	0	-2.0611	0	1	0	0	3	5656	597	0	1	0	1	0	0	0	58.6792	0	0	0	0	0	52.5248	0	72.5659	0	0	0	285.6578	0	120.7736	28.9329	0	0	0	47.9564	116.3599	0	0	0	0	0	162.3019	0	0	157.5623
K562	LH01346	1	0	0	-3.3219	0	1	0	0	2	16590	504	1	1	0	1	0	0	0	0	0	0	0	0	42.1397	0	0	0	0	0	0	0	0	0	0	0	0	0	0	0	0	0	0	0	0	0	0	0	0
K562	LH01347	1	0	0	-3.3219	0	0	0	0	2	3036	482	1	1	0	1	0	0	0	0	0	0	0	0	0	0	0	0	0	0	0	0	0	25.9379	0	0	0	0	0	0	0	0	0	0	0	0	0	0	0
K562	LH01348	0	0	878	1.6304	0	1	1	0	1	5041	1843	0	1	0	1	0	0	0	0	0	0	0	0	0	0	0	0	0	0	0	0	0	0	0	0	0	0	0	0	0	0	0	0	0	0	0	0	0
K562	LH01349	1	0	0	-3.3219	0	0	0	0	2	6974	1196	1	1	0	0	0	0	0	0	0	0	0	0	0	0	0	0	0	0	0	0	0	0	0	0	0	0	0	0	0	0	0	0	0	0	0	0	0
K562	LH01350	1	0	0	-3.3219	0	0	0	0	3	2442	474	1	1	0	0	0	0	214.9135	61.8073	0	0	0	290.8366	0	0	0	0	0	43.5711	0	0	0	0	0	32.4939	0	0	0	132.1776	0	0	0	0	0	0	0	0	0
K562	LH01351	1	0	0	-1.3857	0	0	0	0	4	3464	3859	1	1	1	0	0	0	0	0	0	0	0	0	0	0	0	0	0	0	0	0	0	0	0	0	0	0	0	0	0	0	0	0	0	0	0	0	0
K562	LH01352	0	0	5482	-2.526	0	0	1	1	2	31403	4011	0	1	0	1	0	0	47.3033	42.9387	179.779	0	0	0	272.5504	0	93.8582	0	152.5931	99.1937	0	74.364	210.355	22.7265	78.2561	0	139.6948	191.0086	0	49.7617	23.9489	0	0	0	98.7756	0	948.076	5382.841	294.9157
K562	LH01353	1	0	0	3.2308	0	0	1	0	2	57	678	0	1	0	1	0	0	0	29.2803	0	0	0	38.2068	0	12.57	149.1354	0	26.4167	49.3077	0	0	0	0	53.6816	195.1321	71.8221	45.4382	0	0	0	0	0	0	76.6517	30.2934	0	73.3331	54.6744
K562	LH01354	0	0	21463	-0.9491	0	1	1	1	1	22149	722	0	1	0	1	0	24.0531	0	51.01	0	0	0	0	115.5075	89.0096	1053.148	187.7201	27.4507	63.9832	0	208.4862	0	404.1322	94.3453	30.5116	99.3059	474.0692	0	125.1922	98.0999	0	37.0645	0	68.0486	0	69.3954	283.8826	84.3028
K562	LH01355	0	0	15072	-1.763	0	1	1	1	2	35110	965	0	1	0	1	0	0	0	0	0	0	0	0	0	0	0	0	0	0	0	0	0	0	0	0	0	0	0	0	0	0	0	0	0	0	0	0	0
K562	LH01356	1	0	0	2.6118	0	0	1	0	2	4851	3946	1	1	0	0	0	0	0	0	127.5867	0	0	0	0	0	0	0	0	0	0	0	0	0	0	0	0	0	0	0	0	0	0	0	0	0	0	0	0
K562	LH01357	1	0	0	0.3611	0	0	0	0	3	11677	397	1	1	0	0	0	0	0	0	0	0	0	0	0	0	0	0	0	0	0	0	0	0	0	0	0	0	0	0	0	0	0	0	0	0	0	0	0
K562	LH01358	1	0	0	-1.46	0	0	1	0	2	34	1689	1	1	0	0	0	0	0	0	0	0	0	31.2994	0	18.6963	0	0	0	0	0	0	0	0	0	0	0	0	0	0	40.7346	0	0	0	0	0	0	39.46	0
K562	LH01359	1	0	235	-2.0221	0	1	1	0	2	10929	2379	1	1	0	1	0	0	0	0	0	0	0	0	0	0	0	0	0	0	0	75.2865	0	0	0	0	0	0	38.3566	0	0	0	0	0	0	0	0	0	0
K562	LH01360	1	0	0	0.0959	0	0	0	0	2	2199	3596	0	1	0	0	0	0	0	0	0	0	0	0	0	0	0	0	0	0	0	0	0	0	0	0	0	0	0	0	0	0	0	0	0	0	0	0	0
K562	LH01361	1	1	0	-2.6353	0	0	0	0	2	4214	3675	1	1	0	0	0	0	0	0	0	0	0	0	0	0	0	0	0	0	0	0	0	0	0	0	0	0	0	0	0	0	0	0	0	0	0	0	0
K562	LH01362	1	1	0	-2.2224	0	0	0	0	2	4070	5741	0	1	0	0	0	0	0	0	0	0	0	0	0	0	0	0	0	0	0	0	0	0	0	0	0	0	0	0	0	0	0	0	0	0	0	0	0
K562	LH01363	1	1	0	-3.3214	0	0	0	0	2.5	3422	6373.5	0	1	0	0	0	0	0	0	0	0	0	0	0	0	0	0	0	0	0	0	0	0	0	0	0	0	0	0	0	0	0	0	0	0	0	0	0
K562	LH01364	1	1	0	0.3149	0	0	1	0	4	13365	839	1	1	0	0	0	0	0	0	0	0	0	0	0	0	0	0	0	0	0	0	0	0	0	0	0	0	0	0	0	0	0	0	0	0	0	0	0
K562	LH01365	1	1	0	2.6157	0	0	0	0	4	109	758	0	1	0	0	0	0	88.668	168.1158	0	0	0	0	142.6434	162.4503	217.2995	194.0201	79.4781	339.9563	0	76.0075	1292.9105	586.0781	94.6271	392.9318	756.7555	94.7768	0	145.0067	64.6614	52.51	132.7111	0	467.0347	86.8745	85.6689	284.4717	92.4252
K562	LH01366	1	1	0	-3.3219	0	0	0	0	2	6662	1051	0	1	0	1	0	0	0	0	0	0	0	0	0	0	0	0	0	0	0	0	0	0	0	0	0	0	0	0	0	0	0	0	0	0	0	0	0
K562	LH01367	1	1	0	-3.3219	0	0	0	0	2	326821	895	1	1	0	0	0	0	0	0	0	0	0	0	0	0	0	0	0	0	0	0	0	0	0	0	0	0	0	0	0	0	0	0	0	0	0	0	0
K562	LH01368	0	1	17546	-3.3219	0	0	0	0	4	17533	1456	1	1	0	1	0	0	0	0	0	0	0	0	0	0	0	0	0	0	0	0	0	0	0	0	0	0	0	0	0	0	0	0	0	0	0	0	0
K562	LH01369	1	1	0	-0.6803	0	0	0	0	2	25496	906	1	1	0	0	0	0	0	0	0	0	0	0	0	0	0	0	0	0	0	0	0	0	0	0	0	0	0	0	0	0	0	0	0	0	0	0	0
K562	LH01370	0	1	4514	-0.895	0	1	0	0	1	23677	1389	1	1	0	1	0	0	0	0	0	0	0	0	0	0	0	0	0	0	0	0	0	0	0	0	0	0	0	0	0	0	0	0	0	0	0	0	0
K562	LH01371	1	1	0	-0.5746	0	1	0	0	2	73060	677	1	1	0	0	0	0	0	0	0	0	0	0	0	0	0	0	0	0	0	0	0	0	0	0	0	0	0	0	0	0	0	0	0	0	0	0	0
K562	LH01372	1	1	0	-0.6723	0	1	0	0	3	73360	774	1	1	0	1	0	0	0	0	0	0	0	0	0	0	0	0	0	0	0	0	0	0	0	0	0	0	0	0	0	0	0	0	0	0	0	0	0
K562	LH01373	0	1	308803	-0.7352	0	0	1	0	3	323081	704	1	1	0	1	0	0	0	35.6346	0	0	0	0	32.8969	25.4212	186.3881	70.8054	59.5398	57.1363	0	188.9171	109.6521	57.0012	0	27.3166	196.2956	0	753.5224	56.2303	28.8163	0	0	0	52.3312	104.679	104.4468	0	90.2766
K562	LH01374	0	1	317	-0.1354	0	0	1	0	1	313	683	1	1	0	0	0	0	0	55.8202	0	0	0	256.1296	0	86.7206	122.4064	0	0	65.0831	0	71.2984	37.7569	92.9509	45.8093	49.538	201.1427	615.6987	0	30.4663	69.6018	0	0	0	94.5793	105.6448	0	0	0
K562	LH01375	1	1	0	-1.8818	0	0	1	0	2	1395	2632	1	1	0	0	0	0	0	0	0	0	0	0	0	0	0	0	0	0	0	0	30.5083	14.4543	0	0	93.6718	0	0	0	53.8004	0	0	0	25.8352	31.8801	0	0	129.58
K562	LH01376	1	1	0	-3.3219	0	1	0	0	2	58630	305	1	1	0	1	0	0	0	0	0	0	0	0	0	0	0	0	0	0	0	0	0	0	0	0	0	0	0	0	0	0	0	0	0	0	0	0	0
K562	LH01377	1	1	0	-0.3367	0	0	1	1	2	449	2525	1	1	0	0	0	0	0	0	0	0	0	0	0	0	0	44.045	0	0	0	49.3308	0	0	0	0	0	0	51.7674	0	24.0881	0	0	0	0	0	0	0	0
K562	LH01378	1	1	0	1.9669	0	0	0	0	2	13253	2500	0	1	0	0	0	0	0	0	0	0	0	0	0	0	0	0	0	0	0	0	0	0	0	0	0	0	0	0	0	0	0	0	0	0	0	0	0
K562	LH01379	1	1	0	3.1338	0	0	0	0	2	23084	1092	0	1	0	0	0	0	0	0	0	0	0	0	0	0	0	0	0	0	0	0	0	0	0	0	0	0	0	0	0	0	0	0	0	0	0	0	0
K562	LH01380	0	1	8647	-0.649	0	0	0	0	1	8679	347	0	1	0	1	0	0	0	0	0	0	0	0	0	0	0	0	0	0	0	0	0	0	0	0	0	0	0	0	0	0	0	0	0	0	0	0	0
K562	LH01381	1	1	5263	4.0629	0	0	1	0	2	5291	386.5	0	1	0	1	0	0	0	23.0171	308.9637	0	0	0	44.6472	40.1419	140.0502	0	0	50.0234	0	0	78.7158	0	47.9776	0	59.9691	0	0	35.0241	0	0	0	0	87.9396	98.3686	0	0	0
K562	LH01382	0	1	30	-0.0413	0	0	0	0	1	252	1697	0	1	0	1	0	0	0	96.0829	132.0235	0	0	0	0	252.6188	111.1957	206.018	0	70.6122	0	0	0	58.0196	165.7597	33.3135	100.1154	33.0372	106.7003	34.4493	34.3229	0	0	0	174.1614	84.7412	0	103.3897	119.7539
K562	LH01383	1	1	0	-0.0225	1	1	0	0	1	25087	4310	0	1	0	1	0	0	0	0	0	0	0	0	0	0	0	0	0	0	0	0	0	0	0	0	0	0	0	0	0	0	0	0	0	0	0	0	0
K562	LH01384	1	1	2433	0.5702	0	0	0	0	2	4899	1415	0	1	0	1	0	0	0	0	0	0	0	0	0	0	0	0	0	0	0	0	0	0	0	0	0	0	0	0	0	0	0	0	0	0	0	0	0
K562	LH01385	1	1	0	-2.934	0	0	0	0	3	405	524	0	1	0	0	0	0	0	0	0	0	0	0	108.0249	0	0	73.1514	0	0	0	0	0	71.9031	18.3906	0	0	284.2514	0	32.1368	0	0	0	0	0	0	0	0	80.0514
K562	LH01386	1	1	0	-3.3219	0	1	0	0	2	21180	832	0	1	0	0	0	0	0	0	0	0	0	0	0	0	0	0	0	0	0	0	0	0	0	0	0	0	0	0	0	0	0	0	0	0	0	0	0
K562	LH01387	1	1	0	-3.3219	0	0	0	0	3	21432	1418	0	1	0	0	0	0	0	0	0	0	0	0	0	0	0	0	0	0	0	0	0	0	0	0	0	0	0	0	0	0	0	0	0	0	0	0	0
K562	LH01388	1	1	0	-3.3219	0	1	0	0	4	3218	689.5	0	1	0	1	0	0	0	0	0	0	0	65.0379	0	10.5309	0	0	0	0	0	0	0	0	0	0	0	0	0	0	0	0	0	0	0	0	0	0	0
K562	LH01389	1	1	0	-1.4927	0	0	0	0	4	46202	2042	0	1	0	0	0	0	0	0	0	0	0	0	0	0	0	0	0	0	0	0	0	0	0	0	0	0	0	0	0	0	0	0	0	0	0	0	0
K562	LH01390	1	1	0	-3.261	0	1	0	0	3.5	275881	5057.5	0	1	0	0	0	0	28.3112	0	0	0	0	0	0	0	0	0	0	0	0	0	0	0	0	0	0	0	0	0	0	0	0	0	0	0	0	0	0
K562	LH01391	1	1	106150	-2.3053	0	1	1	0	5	117122	1049	1	1	0	1	0	0	552.7606	0	0	0	0	0	136.7735	0	0	65.0553	95.5042	0	0	683.392	0	83.5505	0	0	0	126.275	0	325.2675	0	220.3887	220.847	0	69.6901	0	69.5865	0	69.0861
K562	LH01392	0	1	105901	-3.3218	0	1	1	0	3	116873	1181	1	1	0	1	0	0	552.7606	0	163.3265	0	0	0	136.7735	0	0	65.0553	95.5042	0	0	683.392	0	83.5505	0	0	0	126.275	0	325.2675	0	220.3887	220.847	0	69.6901	0	69.5865	0	69.0861
K562	LH01393	0	1	35169	-0.7842	0	1	1	0	3	35227	1019	0	1	0	1	0	0	0	0	0	0	0	0	0	0	0	0	0	0	0	0	0	0	0	0	0	0	0	0	0	0	0	0	0	0	0	0	0
K562	LH01394	0	1	75	-0.1757	0	0	1	0	3	270	2961	0	1	0	1	0	46.8369	0	29.8297	173.3708	0	0	28.9325	81.3559	40.5523	413.4265	0	0	81.2893	0	0	0	34.8771	93.0354	70.4167	131.148	0	40.3068	24.0702	67.1337	0	0	0	97.164	47.0269	40.4845	86.44	79.5234
K562	LH01395	1	1	0	3.1893	0	0	0	0	2	10375	6026	1	1	1	0	0	0	0	0	0	0	0	0	0	0	0	0	0	0	0	0	0	0	0	0	0	0	0	0	0	0	0	0	0	0	0	0	0
K562	LH01396	1	1	0	-1.1529	0	0	1	1	2	15023	307	0	1	0	1	0	0	0	0	0	0	0	0	0	0	0	0	0	0	0	0	0	0	0	0	0	0	0	0	0	0	0	0	0	0	0	0	0
K562	LH01397	1	1	0	0.2978	0	1	1	0	2	4897	3854.5	0	1	0	1	0	0	0	0	187.9722	0	0	0	0	0	0	0	0	0	0	0	0	0	0	0	0	0	0	0	32.7279	0	0	0	0	0	0	0	0
K562	LH01398	0	1	3211	4.7242	0	0	1	0	3	3283	601	0	1	0	1	0	0	0	0	0	0	0	0	0	0	0	0	0	36.1223	0	0	0	0	0	0	0	62.2723	0	0	29.4704	0	0	0	0	0	57.8003	0	56.0521
K562	LH01399	1	1	1876	4.787	0	0	1	0	7	2160	420	0	1	1	1	0	0	0	0	0	0	0	0	0	0	0	0	0	0	0	0	0	0	0	0	0	0	0	0	0	0	0	0	0	0	0	0	0
K562	LH01400	0	1	1039	7.918	0	0	1	0	8.5	1249	654	0	1	0	1	0	0	0	0	0	0	0	0	0	0	0	0	0	0	0	0	0	0	0	0	0	0	0	0	25.8735	0	0	0	0	0	0	0	0
K562	LH01401	0	1	267	3.0768	0	0	1	0	9.5	441	751.5	0	1	0	1	0	0	7045.9339	0	0	0	0	0	8561.4891	0	0	0	24.9467	113.6478	0	99.5957	0	462.3729	475.0624	46.0683	173.9991	0	0	171.6546	244.1624	13.4349	0	0	304.2245	202.3851	64.6373	275.6341	1144.7427
K562	LH01402	0	1	93	8.7498	0	1	1	0	8	189	723	0	1	0	1	0	0	7045.9339	0	0	0	0	0	8561.4891	50.7904	239.1114	213.4554	24.9467	113.6478	0	99.5957	51.4852	462.3729	475.0624	46.0683	173.9991	109.5429	0	171.6546	244.1624	0	0	0	304.2245	202.3851	64.6373	243.357	1144.7427
K562	LH01403	1	1	0	-0.9287	1	1	1	0	13	602	736	0	1	1	1	0	0	0	0	0	0	0	28.1555	8.1051	0	0	0	0	58.7615	0	0	31.6438	0	0	0	206.8561	159.0493	0	0	0	0	0	0	64.1647	0	0	0	1144.7427
K562	LH01405	1	1	0	-0.84	0	0	1	1	2	256	3214	1	1	0	0	0	119.2096	619.6336	43.5629	190.5093	0	0	25.0629	3428.1609	244.051	84.275	242.0849	65.2368	273.9207	0	92.7444	180.2877	599.2746	166.1967	259.0122	67.2662	0	0	47.5453	33.9273	0	25.084	0	93.6537	125.4742	139.1252	171.64	494.4329
K562	LH01406	1	1	0	-2.6629	0	0	0	0	2	39563	1291	1	1	0	0	0	0	0	0	0	0	0	0	0	0	0	0	0	0	0	0	0	0	0	0	0	0	0	0	0	0	0	0	0	0	0	0	0
K562	LH01408	1	1	0	-3.3219	0	1	0	0	27	53634	5917	0	1	0	0	0	0	0	0	0	0	0	54.0844	0	49.409	0	0	0	0	0	0	0	116.2429	0	0	0	0	0	0	0	0	0	0	0	0	0	0	0
K562	LH01409	1	1	0	-2.9101	0	0	1	0	2	85	2457	0	1	0	1	0	0	0	0	0	0	0	0	0	0	0	0	0	58.7306	0	0	0	0	0	8.5829	0	0	0	0	0	0	0	0	50.3604	0	0	0	0
K562	LH01410	1	1	877	-3.32	0	1	0	0	2	38606	1299	1	1	0	1	0	0	0	0	0	0	0	0	0	0	0	0	0	0	0	0	0	0	0	0	0	0	0	0	0	0	0	0	0	0	0	0	0
K562	LH01411	1	1	0	-1.5361	0	0	1	0	2	52035	2660	1	1	0	1	0	0	0	0	0	0	0	0	0	0	0	0	0	0	0	0	0	0	0	0	0	0	0	0	0	0	0	0	0	0	0	0	0
K562	LH01412	0	1	1055	-1.4409	0	0	0	0	1	3604	806	0	1	0	1	0	0	0	0	0	0	0	0	0	0	0	0	0	0	0	0	0	0	0	0	0	0	0	0	0	0	0	0	0	0	0	0	0
K562	LH01413	1	1	0	-0.8827	0	0	0	0	2	15864	6666	0	1	0	0	0	0	0	0	0	0	0	0	0	0	0	0	0	0	0	0	0	0	0	0	0	0	0	0	0	0	0	0	0	0	0	0	0
K562	LH01414	0	1	3843	-3.3219	0	0	0	0	2	41645	355	1	1	0	1	0	0	0	0	0	0	0	0	0	0	0	0	0	0	0	0	0	0	0	0	0	0	0	0	0	0	0	0	0	0	0	0	0
K562	LH01415	1	1	0	-0.8797	0	0	0	0	1	173	990	1	1	0	0	0	40.0338	254.24	131.5767	0	0	0	0	344.5604	5.2485	54.3029	410.4121	56.3745	148.9788	0	135.1294	70.839	774.9003	183.3214	465.2061	68.7887	106.9278	90.9448	88.7212	59.6902	23.4916	46.0264	0	133.5457	65.0562	99.1972	369.2192	227.6218
K562	LH01416	1	1	0	0.7222	0	1	1	0	3	27266	7447	1	1	0	1	0	0	0	0	0	0	0	0	0	0	0	0	0	0	0	0	0	0	0	0	0	0	0	0	0	0	0	0	0	0	0	0	0
K562	LH01417	1	1	0	1.633	0	0	0	0	5	44306	2672	1	1	0	1	0	0	0	0	0	0	0	0	0	0	0	0	0	0	0	0	0	0	0	0	0	0	0	0	0	0	0	0	0	0	0	0	0
K562	LH01418	1	1	0	1.0905	0	0	0	0	3	45849	2550	1	1	0	0	0	0	0	0	0	0	0	0	0	0	0	0	0	0	0	0	0	0	0	0	0	0	0	0	0	0	0	0	0	0	0	0	0
K562	LH01419	0	1	14868	-2.7656	0	0	0	0	1	18173	3246	1	1	0	1	0	0	0	0	0	0	0	0	0	0	0	0	0	0	0	0	0	0	0	0	0	0	0	0	0	0	0	0	0	0	0	0	0
K562	LH01420	1	1	0	0.2346	0	0	0	0	2	42005	1442	1	1	0	1	0	0	0	0	0	0	0	0	0	0	0	0	0	0	0	0	0	0	0	0	0	0	0	0	0	0	0	0	0	0	0	0	0
K562	LH01421	1	1	0	-1.3031	0	1	0	0	2	46360	2426	1	1	0	0	0	0	0	0	0	0	0	0	0	0	0	0	0	0	0	0	0	0	0	0	0	0	0	0	0	0	0	0	0	0	0	0	0
K562	LH01423	0	1	123	-1.4219	0	0	1	0	2	192	2336	0	1	0	1	0	0	0	65.2804	0	0	0	0	0	34.2287	37.3875	107.0932	95.8728	66.708	0	70.7871	96.762	80.5236	135.1466	42.4055	354.9644	143.4491	0	0	74.092	0	0	0	137.5794	68.4232	420.374	0	105.2611
K562	LH01424	1	1	0	1.981	0	0	0	0	2	48613	382	0	1	0	0	0	0	0	0	0	0	0	0	0	0	0	0	0	0	0	0	0	0	0	0	0	0	41.1509	0	0	0	0	0	0	0	0	0	0
K562	LH01425	1	1	0	-3.3219	0	0	0	0	3	44972	482	0	1	0	0	0	0	0	0	0	0	0	0	0	0	0	0	0	0	0	0	0	0	0	0	0	0	0	0	0	0	0	0	0	0	0	0	0
K562	LH01426	0	1	1775	-2.3377	0	0	0	0	1	14168	647	1	1	0	1	0	0	0	0	0	0	0	0	0	0	0	0	0	0	0	0	0	0	0	0	0	0	0	0	0	0	0	0	0	0	0	0	0
K562	LH01427	1	1	0	-1.7653	0	0	0	0	1	52804	1339	1	1	0	0	0	0	0	0	0	0	0	0	0	0	0	0	0	0	0	0	0	0	0	0	0	0	0	0	0	0	0	0	0	0	0	0	0
K562	LH01429	1	1	0	-3.1668	0	0	0	0	2	118485	2957	0	1	0	0	0	0	0	0	0	0	0	0	0	0	0	0	0	0	0	0	0	0	0	0	0	0	0	0	0	0	0	0	0	0	0	0	0
K562	LH01430	1	1	0	-3.3215	0	1	1	0	3	51878	575	0	1	0	0	0	0	0	0	0	0	0	0	0	0	0	0	0	0	0	0	0	0	0	0	0	0	0	0	0	0	0	0	0	0	0	0	0
K562	LH01431	1	1	0	-3.1473	0	1	1	0	4	51298	3440	0	1	0	1	0	0	0	0	127.4134	0	0	74.5179	0	0	0	0	0	0	0	0	0	0	0	0	0	0	0	0	0	0	0	0	0	0	0	0	0
K562	LH01432	1	1	0	-0.695	0	1	0	0	4	209268	1581	0	1	0	0	0	0	0	0	0	0	0	0	0	0	0	0	0	0	0	46.8099	0	0	0	0	0	0	0	0	0	22.4594	0	0	0	0	0	0	0
K562	LH01433	1	1	0	-0.4108	0	1	0	0	7	209595	5875	0	1	0	0	0	0	0	0	77.8002	0	0	0	0	0	0	0	0	0	0	46.8099	0	0	0	0	0	0	0	0	0	0	0	0	0	0	0	0	0
K562	LH01434	1	1	0	-3.3207	0	1	0	0	2	217499	972	0	1	0	1	0	0	0	0	0	0	0	0	0	0	0	0	0	0	0	0	0	0	0	0	0	0	0	0	0	0	0	0	0	0	0	0	0
K562	LH01436	1	1	1210227	-3.3219	0	0	0	0	2	1587411	468	1	1	0	1	0	0	0	0	0	0	0	0	0	0	0	0	0	0	0	0	0	0	0	0	0	0	0	0	0	0	0	0	0	0	0	0	0
K562	LH01437	1	1	0	4.0072	0	0	0	0	1	13818	692	0	1	0	0	0	0	0	0	0	0	0	0	0	0	0	0	0	0	0	0	0	0	0	0	0	0	0	0	0	0	0	0	0	0	0	0	0
K562	LH01438	1	1	0	-2.567	0	0	0	0	3	8409	371	0	1	0	0	0	0	56.5935	0	0	0	0	0	0	0	0	0	0	0	0	0	0	0	0	0	0	0	0	0	0	0	0	0	0	0	0	0	0
K562	LH01439	1	1	0	-0.0975	0	0	0	0	1	68535	1335	0	1	0	1	0	0	0	0	0	0	0	82.7418	0	0	0	0	0	0	0	0	0	0	0	0	0	0	0	0	0	0	0	0	0	0	0	0	0
K562	LH01440	1	1	0	-0.2747	0	1	0	0	4	78581	10780	0	1	0	0	0	0	0	0	0	0	0	0	0	0	0	0	0	0	0	0	0	0	0	0	0	0	0	0	0	0	0	0	0	0	0	0	0
K562	LH01441	1	1	818201	-2.4913	0	1	0	0	4	1103087	425	1	1	0	1	0	0	0	0	0	0	0	0	0	0	0	0	0	0	0	0	0	0	0	0	0	0	0	0	0	0	0	0	0	0	0	0	0
K562	LH01442	0	1	1045803	-0.6832	0	0	0	0	3	1171399	633	0	1	0	1	0	0	0	0	0	0	0	0	0	0	0	0	0	0	0	0	0	0	38.2801	0	0	0	53.099	0	0	0	0	0	61.2188	0	0	0	0
K562	LH01443	1	1	1366835	0.6039	0	1	1	0	4.5	1672462	5886	1	1	0	1	0	0	0	0	0	0	0	0	0	0	70.4061	111.0735	0	0	0	0	0	0	0	0	124.6207	0	0	0	24.3469	0	0	0	67.0357	0	0	0	0
K562	LH01444	1	1	1363169	2.9183	0	1	1	0	3	1675983	6828	0	1	0	1	0	0	69.9411	79.1897	0	0	0	0	0	0	0	0	0	0	0	0	38.6728	0	0	0	0	0	0	0	0	0	0	0	0	0	0	0	0
K562	LH01445	0	1	377527	-2.7626	0	0	0	0	3	760142	2509	0	1	0	1	0	0	0	0	0	0	0	0	0	0	0	0	0	0	0	0	0	0	0	0	0	0	0	0	0	0	0	0	0	0	0	0	0
K562	LH01446	1	1	64964	-1.9462	0	0	1	0	4	447579	962	0	1	0	1	0	0	0	0	0	0	0	0	0	0	0	0	0	0	0	0	0	0	0	0	0	0	0	0	0	0	0	0	0	0	0	0	0
K562	LH01447	1	1	0	1.9969	0	0	1	0	3	9982	3269	0	1	0	1	0	0	0	56.9208	0	0	0	0	0	71.4811	289.7269	188.6975	0	0	0	0	0	257.4452	0	0	91.3905	0	0	0	40.9638	0	0	0	64.4645	0	0	82.522	203.7112
K562	LH01448	0	0	52321	-2.5851	0	0	1	0	3	76806	1027	0	1	0	1	0	0	0	0	0	0	0	0	0	0	0	0	0	0	0	0	0	0	0	0	0	0	0	0	0	0	0	0	0	0	0	0	0
K562	LH01449	1	0	0	-0.0062	0	1	0	0	1	116881	21563	0	1	0	0	0	0	238.909	0	0	0	0	0	0	0	0	0	0	0	0	0	0	0	0	0	0	0	0	0	0	0	0	0	0	0	0	0	0
K562	LH01450	0	0	75512	-2.368	0	1	0	1	2	80548	645	0	1	0	1	0	0	0	0	0	0	0	0	0	0	0	0	0	0	0	0	0	0	0	0	0	0	0	0	0	0	0	0	0	0	0	0	0
K562	LH01451	0	0	30586	-2.9288	0	1	0	0	4	35278	763	0	1	1	1	0	0	0	0	0	0	0	0	0	0	0	0	0	0	0	0	0	0	0	0	0	0	0	0	0	37.8603	0	0	0	0	0	0	0
K562	LH01452	1	0	346	-3.3219	0	0	1	0	2	3979	600	1	1	0	1	0	0	0	0	0	0	0	0	0	0	0	0	0	0	0	0	0	0	0	0	0	0	0	0	0	0	0	0	0	0	0	0	0
K562	LH01453	1	0	0	-2.2072	0	1	0	0	2	126	8170	1	1	1	0	0	0	0	0	0	0	0	0	0	0	0	0	0	0	0	0	0	40.4081	0	22.2899	0	0	0	17.771	0	0	0	0	0	0	0	0	0
K562	LH01454	1	0	0	-3.3219	0	0	0	0	3	50	459	0	1	0	0	0	0	0	54.7965	97.5495	0	0	309.3067	0	66.5028	0	0	21.6655	66.3466	0	59.9507	0	35.861	78.5616	106.3748	246.1838	0	0	27.2549	81.1126	0	0	0	230.8695	53.3794	55.3229	152.7941	0
K562	LH01455	1	0	0	-2.3432	0	0	0	0	3	310	460	1	1	0	1	0	0	0	36.267	97.5495	0	0	0	0	0	43.6777	35.7099	0	66.3466	0	59.9507	0	35.861	78.5616	0	246.1838	0	0	27.2549	81.1126	0	0	0	0	53.3794	55.3229	152.7941	0
K562	LH01456	1	0	0	0.4343	0	0	0	0	3	810	1662	0	1	0	0	0	0	0	0	0	0	0	0	0	0	0	0	0	0	0	0	0	19.4157	0	0	0	0	0	0	0	0	0	0	0	0	0	0	0
K562	LH01457	1	0	0	1.4931	0	1	1	0	1	3884	1323	1	1	1	0	0	0	0	0	0	0	0	0	0	0	0	0	0	0	0	0	0	0	0	0	0	0	0	0	0	0	0	0	0	0	0	0	0
K562	LH01458	1	0	0	0.7691	0	0	0	0	1	12946	658	1	1	0	0	0	0	0	0	0	0	0	0	0	0	0	0	0	0	0	0	0	0	0	0	0	0	0	0	0	0	0	0	0	0	0	0	0
K562	LH01459	1	0	0	-0.5789	0	1	1	0	2	9155	502	1	1	0	0	0	0	0	0	0	0	0	0	0	0	0	0	0	0	0	0	0	0	0	0	0	0	0	0	0	0	0	0	0	0	0	0	0
K562	LH01460	1	0	2927	1.3966	0	0	0	0	2	2818	6756	0	1	0	1	0	0	0	0	0	0	0	0	0	0	0	0	0	0	0	0	0	0	0	0	0	0	0	0	0	0	0	0	0	0	0	0	0
K562	LH01461	1	0	0	-0.8955	0	0	0	0	2	155529	544	1	1	0	0	0	0	0	0	0	0	0	0	0	0	0	0	0	0	0	0	0	0	0	0	0	0	0	0	0	0	0	0	0	0	0	62.004	0
K562	LH01462	1	0	0	-3.3219	0	0	0	0	1	156433	267	1	1	0	0	0	0	0	0	0	0	0	0	0	0	0	0	0	0	0	0	0	0	0	0	0	0	0	0	0	0	0	0	0	0	0	0	0
K562	LH01463	1	0	0	-3.3219	0	0	0	0	2	21773	847	0	1	0	0	0	0	0	0	0	0	0	0	0	0	0	0	0	0	0	0	0	0	0	0	0	0	0	0	0	0	0	0	0	0	0	0	0
K562	LH01464	1	0	0	-2.9727	0	0	0	0	2	16595	624	1	1	0	0	0	0	0	0	0	0	0	0	0	0	40.0551	0	0	0	0	0	0	0	0	0	0	0	0	0	0	0	0	0	0	0	0	0	0
K562	LH01465	1	0	0	-1.396	0	0	0	0	3	12639	4883	0	1	0	0	0	0	0	0	0	0	0	0	0	0	0	0	0	0	0	0	0	0	0	0	0	0	0	0	0	0	0	0	0	0	0	0	0
K562	LH01466	1	0	0	-0.4099	0	0	0	0	1	4416	3142	0	1	0	0	0	0	0	0	0	0	0	0	0	0	0	0	0	0	0	0	0	0	0	0	0	0	0	0	0	0	0	0	0	0	0	0	0
K562	LH01467	0	0	30660	-3.3219	0	0	0	0	2	30632	537	1	1	0	1	0	0	0	0	0	0	0	0	0	0	0	0	0	0	0	0	0	0	0	0	0	0	0	0	0	0	0	0	0	0	0	0	0
K562	LH01468	1	0	0	-2.5934	0	1	0	0	1	47646	4078	1	1	0	0	0	0	0	0	0	0	0	0	0	0	0	0	0	0	0	0	0	0	0	0	0	0	0	0	0	0	0	0	0	0	0	0	0
K562	LH01469	1	0	0	-3.3219	0	1	0	0	2	34686	1929	1	1	0	0	0	0	0	0	0	0	0	0	0	0	0	0	0	0	0	0	0	0	0	0	0	0	0	0	0	0	0	0	0	0	0	0	0
K562	LH01470	0	0	12761	-3.3219	0	0	0	0	1	19523	432	1	1	0	1	0	0	0	0	0	0	0	0	0	0	0	0	0	0	0	0	0	0	0	0	0	0	0	0	0	0	0	0	0	0	0	0	0
K562	LH01471	0	0	239	-1.6117	0	0	0	0	2	1778	3141	1	1	0	1	0	0	0	0	0	0	0	0	0	0	0	0	0	0	0	0	0	0	0	0	0	0	0	0	0	0	0	0	0	0	0	0	0
K562	LH01472	1	0	0	0.1356	0	1	0	0	2	627	760	1	1	0	0	0	0	0	0	0	0	0	0	140.6675	0	0	0	0	0	0	0	226.6976	0	0	0	66.7064	98.617	0	0	0	0	0	0	0	0	0	0	0
K562	LH01473	0	0	113	-2.6083	0	1	0	0	2	78	2090	1	1	0	1	0	0	0	26.4435	0	0	0	0	0	249.4046	1003.2122	43.2995	31.0626	103.8972	0	93.4862	0	50.2752	91.817	0	213.048	189.8763	0	0	66.8965	0	0	0	94.1059	177.0512	35.3047	105.0593	40.4051
K562	LH01474	1	0	0	1.4084	0	0	1	1	2	19535	5872	1	1	1	0	0	0	0	0	0	0	0	0	0	0	0	0	0	0	0	0	0	0	0	0	0	0	0	0	0	0	0	0	0	0	0	0	0
K562	LH01475	1	0	0	1.3721	0	0	1	1	2	19736	4831.5	1	1	0	0	0	0	0	0	0	0	0	0	0	0	0	0	0	0	0	0	0	0	0	0	0	0	0	0	0	0	0	0	0	0	0	72.081	0
K562	LH01476	1	0	0	-1.355	0	0	1	1	1	56800	18324	0	1	0	1	0	0	0	0	0	0	0	0	0	0	0	0	0	0	0	0	0	0	0	0	0	0	0	0	0	0	0	0	0	0	0	0	0
K562	LH01477	1	0	48	-2.6066	0	0	0	0	2	51	649	0	1	0	1	0	0	0	0	0	0	0	0	0	23.2308	0	0	0	0	0	0	0	0	0	0	0	0	0	0	0	0	0	0	0	0	0	0	0
K562	LH01478	1	0	0	-1.2226	0	0	1	0	2	47555	6937	0	1	0	0	0	0	0	0	148.7616	0	0	0	0	0	0	0	0	0	0	55.0795	157.6525	0	52.9379	0	104.014	0	0	0	0	0	0	0	68.332	0	0	0	0
K562	LH01479	1	0	617	1.1191	0	0	1	1	1	606	532	0	1	0	1	0	0	0	0	87.8689	0	0	0	0	0	0	0	39.5387	156.5225	0	0	0	354.3442	0	0	47.371	106.4329	0	0	58.5648	0	0	0	0	0	0	0	352.6842
K562	LH01480	1	0	0	-1.6312	0	0	1	1	2	328	725	0	1	0	0	0	0	0	68.3916	87.8689	0	0	0	55.0635	108.9968	64.6925	121.9997	25.9194	156.5225	0	0	0	354.3442	64.5261	48.094	0	106.4329	0	46.6516	68.8072	0	30.6855	0	114.9438	0	0	94.5173	352.6842
K562	LH01481	1	0	0	-1.0619	0	0	0	0	2	48008	702	0	1	0	0	0	0	0	0	0	0	0	0	0	0	0	0	0	0	0	0	0	0	0	0	0	0	0	0	0	0	0	0	0	0	0	0	0
K562	LH01482	1	0	6294	-2.3589	0	0	1	0	3.5	70559	8922.5	0	1	1	1	0	0	0	0	0	0	0	0	72.8471	14.2015	0	0	0	0	0	0	0	0	0	0	0	0	0	23.9086	0	0	49.3117	0	0	27.2519	0	1072.8271	0
K562	LH01483	0	0	428616	-3.3219	0	0	0	0	3	273591	476	0	1	0	1	0	0	0	0	0	0	0	0	0	0	0	0	0	0	0	0	0	0	0	0	0	0	0	0	0	0	0	0	0	0	0	0	0
K562	LH01484	1	0	426063	-3.3219	0	0	0	0	2	271157	374	1	1	0	1	0	0	0	0	0	0	0	0	0	0	0	0	0	0	0	0	0	0	0	0	0	0	0	0	0	0	0	0	0	0	0	0	0
K562	LH01485	1	0	173	1.4625	0	1	1	0	3	121	384	1	1	1	1	0	0	0	0	0	0	0	0	31.1032	23.3377	56.4927	0	68.2669	41.3123	0	0	0	38.538	0	0	0	0	0	34.444	0	0	31.6478	0	84.0552	81.0155	0	0	0
K562	LH01486	1	0	0	-0.2018	0	0	0	0	2	29500	5113	0	1	0	0	0	0	0	0	0	0	0	0	0	0	0	0	0	0	0	0	0	0	0	0	0	0	0	0	0	0	0	0	0	0	0	0	0
K562	LH01487	1	0	0	-0.884	0	0	0	0	2	30063	4650	0	1	0	0	0	0	0	0	0	0	0	0	0	0	0	0	0	0	0	0	0	0	0	0	0	0	0	0	0	0	0	0	0	0	0	0	0
K562	LH01488	1	0	0	-3.0779	0	0	0	0	2.5	191	638.5	1	1	0	0	0	0	0	0	0	0	0	0	0	0	0	0	0	0	0	0	0	0	0	0	0	0	0	0	0	0	0	0	0	0	0	0	0
K562	LH01489	1	0	0	-3.3219	0	1	1	0	3	1046	1640	1	1	0	0	0	0	0	0	0	0	0	0	0	0	202.0983	0	0	0	0	0	0	0	0	0	0	0	0	0	0	0	0	0	0	0	0	0	0
K562	LH01490	1	0	0	-3.3219	0	0	0	0	3	1876	824	1	1	1	1	0	0	0	0	0	0	0	0	0	0	0	0	0	0	0	0	0	0	0	0	0	0	0	0	0	0	0	0	0	0	0	0	0
K562	LH01491	1	0	0	1.2557	0	0	0	0	2	228663	1867	1	1	0	0	0	0	0	0	0	0	0	0	0	0	0	0	0	0	0	0	0	68.7563	0	0	0	0	0	0	0	0	0	0	0	21.5472	0	0	38.3005
K562	LH01492	1	0	0	-0.8756	0	1	0	0	4	228801	4124	1	1	0	0	0	0	0	0	0	0	0	0	0	0	0	0	0	0	0	0	0	68.7563	0	0	0	0	0	0	0	0	0	0	0	21.5472	0	0	38.3005
K562	LH01493	1	1	0	-0.9542	0	0	1	0	3	48	1497	0	1	1	0	0	0	0	0	0	0	0	15.238	0	229.8098	123.6565	0	45.0455	0	0	40.8245	0	102.3204	81.7938	0	86.7946	0	0	0	46.8047	0	0	0	0	192.2551	0	87.9015	251.9729
K562	LH01494	0	1	41654	0.8798	0	1	1	0	2	57155	2060	0	1	0	1	0	0	0	0	0	0	0	0	0	0	0	0	0	0	0	0	0	0	0	0	0	0	0	0	0	0	0	0	0	0	0	0	0
K562	LH01495	1	1	41421	-0.1113	0	0	0	0	2	56922	1154	0	1	0	1	0	0	0	0	0	0	0	0	0	0	0	0	0	0	0	0	0	0	0	0	0	0	0	0	0	0	0	0	0	0	0	0	0
K562	LH01496	1	1	22431	-0.1672	0	1	1	0	3	34830	5976	1	1	0	1	0	0	0	0	123.9129	0	0	0	0	0	0	0	84.5083	0	0	138.9304	53.2558	40.4898	0	0	168.7926	72.1993	0	74.0684	0	45.5297	0	0	0	0	170.6213	256.5631	44.6647
K562	LH01497	0	1	19164	-3.3219	0	0	0	0	2	32005	922	1	1	0	1	0	0	0	16.1139	0	0	0	0	0	0	0	0	0	0	0	0	0	0	0	0	0	0	0	0	0	0	0	0	0	0	0	1048.9807	0
K562	LH01498	0	1	50991	-1.0618	0	0	1	0	3	50659	340	1	1	0	1	0	0	0	86.4116	189.2571	0	0	0	45.7838	25.6462	67.879	0	73.8517	0	0	445.3171	0	33.0266	0	0	0	182.6799	0	312.5909	20.7881	104.4769	118.5546	0	0	0	78.228	0	83.7862
K562	LH01499	0	1	47837	0.0739	0	0	1	0	5	47683	878	1	1	0	1	0	0	0	0	75.0825	0	0	0	0	0	0	0	0	0	0	107.0323	0	0	0	0	0	0	0	57.4944	0	0	0	0	0	0	0	0	0
K562	LH01500	1	1	0	0.1911	0	0	0	0	1	54143	2360	1	1	0	0	0	0	0	0	0	0	0	0	0	0	0	0	0	0	0	0	0	0	0	0	0	0	0	0	0	0	0	0	0	0	0	0	0
K562	LH01501	0	1	75	1.6167	1	0	0	0	3	56	670.5	1	1	0	1	0	0	0	0	0	0	0	0	0	117.3419	0	0	0	0	0	51.0851	0	0	0	15.7207	0	257.5081	0	0	53.0358	0	0	0	47.422	45.9265	0	0	0
K562	LH01502	1	1	0	-1.6925	0	0	0	0	1	4799	4731	1	1	0	0	0	0	0	0	0	0	0	0	0	0	0	0	0	0	0	0	0	0	0	0	0	0	0	0	0	0	0	0	0	0	0	0	0
K562	LH01503	1	1	0	-1.4067	0	0	0	0	2	6251	4082	1	1	0	1	0	0	0	0	0	0	0	0	0	0	0	0	0	0	0	0	0	0	0	0	0	0	0	0	0	0	0	0	0	0	0	0	0
K562	LH01504	0	1	167	2.0459	0	0	0	0	2	122	1343	1	1	1	1	0	0	30.9225	58.2535	0	0	0	0	128.9574	98.1748	504.0142	84.8538	0	112.2857	0	95.8953	0	122.5592	75.5158	40.2259	113.538	0	0	61.4216	71.8771	0	0	0	70.5911	106.241	54.0921	0	0
K562	LH01505	1	1	0	-3.3212	0	0	0	0	2	41995	1812	1	1	0	0	0	0	0	0	0	0	0	0	0	0	0	0	0	0	0	0	0	0	0	0	0	0	0	0	0	0	0	0	0	0	0	0	0
K562	LH01506	1	1	0	-3.3219	0	0	1	0	2	26424	1815	1	1	1	1	0	0	0	0	0	0	0	0	0	0	0	0	0	0	0	0	0	0	0	0	0	0	0	0	0	0	0	0	0	0	0	0	0
K562	LH01507	1	1	0	-3.2012	0	1	0	0	2	27920	2575	1	1	0	0	0	0	0	0	0	0	0	0	0	0	0	0	0	0	0	0	0	0	0	0	0	0	0	0	0	0	0	0	0	0	0	0	0
K562	LH01508	1	1	15068	-3.3219	0	1	1	0	2	15046	472	1	1	1	1	0	0	0	0	0	0	0	0	0	0	0	0	0	0	0	0	0	0	0	0	0	0	0	0	0	0	0	0	0	0	0	0	0
K562	LH01509	1	1	0	-1.5448	0	0	1	0	2	65949	4314	0	1	0	0	0	0	0	0	0	0	0	0	0	0	0	0	0	0	0	0	0	0	0	0	0	0	0	0	0	0	0	0	0	0	0	0	0
K562	LH01510	1	1	0	-0.5538	0	1	0	0	2	60	893	0	1	0	0	0	0	0	53.602	0	0	0	0	26.6693	43.7175	251.4716	43.6313	0	98.713	0	45.3574	0	0	62.0534	31.7177	104.5382	650.0705	0	35.4184	52.7756	0	0	0	215.4183	30.8232	0	66.6638	111.7567
K562	LH01511	1	1	0	-1.9066	0	1	1	0	2	1311	853	0	1	0	0	0	0	0	0	0	0	0	0	0	0	0	0	0	0	0	0	0	0	0	0	0	0	0	0	0	0	0	0	0	0	0	0	0
K562	LH01512	1	1	0	-3.3219	0	0	0	0	2	0	1451	0	1	0	0	0	0	0	0	45.1915	0	0	0	0	37.6117	0	0	0	0	0	0	0	0	0	0	57.3517	0	0	0	0	0	0	0	0	0	0	0	0
K562	LH01513	1	1	0	-3.3219	0	0	0	0	2	99710	832	0	1	0	0	0	0	0	0	0	0	0	0	0	0	0	0	0	0	0	0	0	0	0	0	0	0	0	0	0	0	0	0	0	0	0	0	0
K562	LH01514	0	1	141657	-3.1635	0	1	0	0	2	333986	3274	0	1	0	1	0	0	0	0	0	0	0	0	0	0	0	0	0	0	0	0	0	0	0	0	0	0	0	0	0	0	0	0	0	0	0	0	0
K562	LH01515	1	1	0	-1.3952	0	1	1	0	5	43	1865.5	0	1	0	0	0	0	0	43.1341	79.3295	0	0	36.1009	23.0667	82.4738	171.0749	36.5646	0	146.1122	0	0	0	0	136.3431	59.8716	70.9044	0	0	50.329	93.0824	0	38.9755	0	173.2182	135.4449	0	89.9563	67.9054
K562	LH01517	0	1	216861	-3.2604	0	0	0	0	2	263641	6167	0	1	0	1	0	0	0	0	0	0	0	0	0	0	0	0	0	0	0	0	0	0	0	0	0	0	0	0	0	0	0	0	0	0	0	0	0
K562	LH01518	0	1	222287	-3.3219	0	0	0	0	3	268758	454	1	1	0	1	0	0	0	0	0	0	0	0	0	0	0	0	0	0	0	0	0	0	0	0	0	0	0	0	0	0	0	0	0	0	0	0	0
K562	LH01519	1	1	0	-1.1428	0	0	0	0	2	25165	5518	0	1	0	0	0	0	697.6482	52.5431	151.6228	0	0	0	550.1474	0	0	0	117.4273	0	0	224.4618	98.2099	0	0	0	423.349	0	0	199.0852	0	0	0	0	65.9314	38.1972	228.0483	149.8419	131.9852
K562	LH01520	1	1	0	-3.3219	0	0	0	0	2	27174	592	0	1	0	0	0	0	0	0	0	0	0	0	0	0	0	0	0	0	0	0	0	0	0	0	0	0	0	0	0	0	0	0	0	0	0	0	0
K562	LH01521	1	1	0	-3.3219	0	0	0	0	2	84	1092	1	1	0	0	0	0	0	0	0	0	0	0	0	0	0	0	0	0	0	0	0	0	0	0	0	0	0	0	0	0	0	0	0	0	0	0	0
K562	LH01522	1	1	0	-3.3219	0	0	0	0	2	2600	3820	0	1	0	0	0	0	0	0	0	0	0	0	0	0	0	0	0	0	0	0	0	0	0	0	0	0	0	0	0	0	0	0	0	0	0	0	0
K562	LH01523	1	1	0	-3.3219	0	0	0	0	2	29997	2324	0	1	0	0	0	0	0	0	0	0	0	0	0	0	0	0	0	0	0	0	0	0	0	0	0	0	0	0	0	0	0	0	0	0	0	0	0
K562	LH01524	1	1	0	-2.833	0	0	0	0	2.5	32803	5213	0	1	0	0	0	0	0	0	0	0	0	0	0	0	0	0	0	0	0	0	0	0	0	0	0	0	0	0	0	0	0	0	0	0	0	0	0
K562	LH01525	0	1	9148	-3.3219	0	0	0	0	2	37617	792	0	1	0	1	0	0	0	0	0	0	0	0	0	0	0	0	0	0	0	0	0	0	0	0	0	0	0	0	0	0	0	0	0	0	0	0	0
K562	LH01526	0	1	365504	-3.3219	0	0	1	0	3	406116	648	0	1	0	1	0	0	0	0	0	0	0	0	0	0	0	0	0	0	0	0	0	0	0	0	0	0	0	0	0	0	0	0	0	0	0	0	0
K562	LH01527	0	1	260495	-3.3219	0	1	0	0	3	301147	848	0	1	0	1	0	0	0	0	0	0	0	0	0	0	0	0	0	0	0	0	0	0	0	0	0	0	0	0	0	0	0	0	0	0	0	0	0
K562	LH01528	0	1	299529	-2.77	0	0	1	0	3	322703	565	0	1	0	1	0	0	0	0	0	0	0	0	0	0	0	0	0	0	0	83.8542	0	0	0	0	0	0	0	0	0	0	0	0	0	0	0	0	0
K562	LH01529	0	1	51845	-3.3219	1	1	1	0	2	77639	1283	0	1	0	1	0	0	0	0	0	0	0	0	0	0	0	0	0	0	0	0	0	0	0	0	0	0	0	0	0	0	0	0	0	0	0	0	0
K562	LH01530	1	1	46463	-2.8526	0	0	0	0	2	72257	1888	1	1	0	1	0	0	0	0	0	0	0	0	0	0	0	0	0	0	0	0	0	0	0	0	0	0	0	0	0	0	0	0	0	0	0	0	0
K562	LH01531	0	1	45577	-3.1301	0	0	0	0	2	71371	1317	1	1	1	1	0	0	0	0	0	0	0	0	0	0	0	0	0	0	0	0	0	0	0	0	0	0	0	0	0	0	0	0	0	0	0	0	0
K562	LH01532	0	1	43974	-0.9309	0	0	0	0	2	69768	803	1	1	0	1	0	0	0	0	0	0	0	0	0	0	0	0	0	0	0	0	0	0	0	0	0	0	0	0	0	0	0	0	0	0	0	0	0
K562	LH01533	1	1	41733	0.244	0	0	1	0	2	67527	1212	1	1	0	1	0	0	0	0	0	0	0	0	0	0	0	0	0	0	0	0	0	0	0	0	0	0	0	0	0	0	0	0	0	0	0	0	0
K562	LH01534	1	1	17818	1.5468	0	0	0	0	3	43612	2721	1	1	0	1	0	0	0	0	0	0	0	0	0	0	0	0	0	0	0	0	0	0	0	0	0	0	0	0	0	0	0	0	0	0	0	0	0
K562	LH01535	0	1	90	0.8099	0	1	1	0	2	2457	621	1	1	0	1	0	0	0	0	0	0	0	0	0	0	0	0	0	0	0	0	0	0	0	0	0	0	0	0	0	0	0	0	0	0	0	0	0
K562	LH01536	1	1	0	-0.3268	0	0	1	0	1	17140	2647	0	1	1	1	0	0	0	0	0	0	0	0	0	0	0	0	0	0	0	0	0	0	0	0	0	0	0	0	0	0	0	0	0	0	0	0	0
K562	LH01537	0	1	6950	-3.2707	0	0	0	0	2	102641	15057	1	1	0	1	0	0	0	0	0	0	0	0	0	0	0	0	0	0	0	0	0	0	0	0	0	0	0	0	0	0	0	0	0	0	0	0	0
K562	LH01538	1	1	0	-3.3219	0	1	1	0	2	4743	479	1	1	0	0	0	0	43.6933	0	0	0	0	0	0	0	0	0	0	0	0	378.764	0	21.2495	40.1741	0	0	1176.2607	0	37.9043	0	0	0	0	0	0	0	0	66.4769
K562	LH01539	1	1	0	-3.2167	0	1	1	0	2	4024	3003	1	1	0	1	0	0	0	0	0	0	0	0	0	0	0	0	0	0	0	0	0	0	50.7743	0	0	0	0	0	0	0	0	0	0	0	0	0	0
K562	LH01540	1	1	74619	-3.3219	0	0	1	1	1	107444	2047	1	1	0	1	0	0	0	0	0	0	0	0	0	0	0	0	0	0	0	0	0	0	0	0	0	0	0	0	0	0	0	0	0	0	0	0	0
K562	LH01541	0	1	73508	0.9691	0	0	0	0	1	108555	662	1	1	0	1	0	0	0	0	0	0	0	0	0	0	0	0	0	0	0	0	0	0	0	0	0	0	0	0	0	0	0	0	0	0	0	0	0
K562	LH01542	0	1	54497	-0.9399	0	1	0	0	4	127566	2912	1	1	0	1	0	0	0	0	0	0	0	0	0	0	0	0	0	0	0	0	0	0	0	0	0	0	0	0	0	0	0	0	0	0	0	0	0
K562	LH01543	0	1	51063	2.0065	0	0	1	1	6	130958	1234	1	1	0	1	0	0	0	0	0	0	0	0	0	0	0	0	0	0	0	0	0	0	0	0	0	0	0	0	0	0	0	0	0	0	0	0	0
K562	LH01544	0	1	33321	2.0103	0	1	1	1	2	119348	1305	1	1	0	1	0	0	0	0	0	0	0	0	0	0	0	0	0	0	0	0	0	0	0	0	0	0	0	0	0	0	0	0	0	0	0	0	0
K562	LH01545	0	1	12840	-1.911	0	0	0	0	2	98867	3664	1	1	0	1	0	0	0	0	0	0	0	0	0	0	0	0	0	0	0	0	0	0	0	0	0	0	0	0	0	0	0	0	0	0	0	0	0
K562	LH01546	1	1	0	-2.6401	0	0	1	0	2	2199	640	1	1	0	0	0	0	0	0	0	0	0	0	0	0	0	0	0	0	0	0	0	0	0	0	0	0	0	0	0	0	0	0	0	0	0	0	0
K562	LH01547	1	1	0	-3.3219	0	0	0	0	3	51	406	1	1	0	0	0	0	0	0	0	0	0	0	0	0	0	0	0	0	0	0	0	0	0	0	0	0	0	0	0	0	0	0	0	0	0	0	0
K562	LH01548	1	1	0	-3.3219	0	0	0	0	3	114350	840	1	1	0	0	0	0	108.4764	0	0	0	0	0	0	0	0	0	0	0	0	0	0	0	0	0	0	0	0	0	0	0	0	0	0	0	0	0	0
K562	LH01549	0	1	25	-3.1134	0	0	0	0	3	128729	3546	1	1	0	1	0	0	0	0	0	0	0	0	0	0	0	0	0	0	0	0	0	0	0	0	0	0	0	0	0	0	0	0	0	0	0	0	0
K562	LH01550	1	1	18318	-3.3219	0	1	0	0	2	37207	528.5	0	1	0	1	0	0	0	0	0	0	0	0	0	0	0	0	0	0	0	0	0	0	0	0	0	0	0	0	0	0	0	0	0	0	0	0	0
K562	LH01551	1	1	0	0.4667	0	0	0	0	3	12271	12375	1	1	0	0	0	0	0	0	0	0	0	0	0	0	0	0	0	0	0	0	0	0	0	0	0	0	0	0	0	0	0	0	0	0	0	0	0
K562	LH01552	1	1	0	2.4697	0	0	0	0	2	31005	350	1	1	0	0	0	0	0	0	0	0	0	0	0	0	0	0	0	0	0	0	0	0	0	0	0	0	0	0	0	0	0	0	0	0	0	0	0
K562	LH01553	1	1	0	-0.6073	0	0	0	0	4	600	512	1	1	1	0	0	0	0	38.3405	0	0	0	0	0	74.0639	0	0	29.9707	92.6427	0	98.3218	0	103.1842	42.5499	0	67.5775	49.0036	0	0	36.0417	0	0	0	125.1359	31.264	0	70.3456	118.8747
K562	LH01554	0	1	19666	-1.8543	0	0	0	0	2	30180	475	1	1	0	1	0	0	0	0	0	0	0	0	0	0	0	0	0	0	0	0	0	0	0	0	0	61.4709	0	0	0	0	0	0	0	0	0	0	0
K562	LH01555	0	1	16700	-2.5041	0	1	0	0	2	58420	1241	1	1	0	1	0	0	0	0	0	0	0	0	0	0	0	0	0	0	0	0	0	0	0	0	0	0	0	0	0	0	0	0	0	0	0	0	0
K562	LH01556	0	1	3760	-2.245	0	0	0	0	1	45494	1974	1	1	0	1	0	0	0	0	0	0	0	0	0	0	62.5232	0	0	0	0	0	0	0	0	0	0	0	0	0	0	0	0	0	0	0	0	0	0
K562	LH01557	1	1	2674	-2.3948	0	0	0	0	2	44408	1384	1	1	0	1	0	0	0	0	0	0	0	0	0	0	0	0	0	0	0	0	0	0	0	0	0	0	0	0	0	0	0	0	0	0	0	0	0
K562	LH01558	0	1	55	-2.9633	0	0	0	0	3	303	617	0	1	0	1	0	64.1384	0	30.2316	0	0	0	0	144.4088	75.0965	0	0	0	0	0	0	0	54.9849	44.3822	33.1312	98.9893	0	0	0	32.1395	0	0	0	104.1925	0	0	0	184.3125
K562	LH01559	1	1	0	-0.0759	0	0	0	0	2	26952	1379	0	1	0	0	0	0	0	0	0	0	0	0	0	0	0	0	0	0	0	0	0	0	0	0	0	0	0	0	0	0	0	0	0	0	0	0	0
K562	LH01560	1	1	0	0.0892	0	0	0	0	2	66154	2397	1	1	0	0	0	0	0	0	0	0	0	0	0	0	0	0	0	0	0	0	0	0	0	0	0	0	0	0	0	0	0	0	0	0	0	0	0
K562	LH01561	1	1	0	-0.9087	0	0	0	0	1	65784	3010	1	1	0	0	0	0	0	0	0	0	0	0	0	0	0	0	0	0	0	0	0	0	0	0	0	0	0	0	0	0	0	0	0	0	0	0	0
K562	LH01562	1	1	0	-1.9739	0	0	0	0	1	46140	5499	1	1	0	0	0	0	0	0	0	0	0	0	0	0	0	0	0	0	0	0	0	0	0	0	0	0	0	0	0	0	0	0	0	0	0	0	0
K562	LH01563	1	1	83	-2.4593	0	0	0	0	1	130	3362	1	1	0	1	0	0	0	0	0	0	0	0	0	48.3636	84.2134	0	0	0	0	84.7291	0	0	0	0	0	0	0	0	0	0	0	0	0	0	0	0	0
K562	LH01564	1	1	0	-1.0065	0	1	0	0	1	31070	3456	1	1	0	0	0	0	0	0	0	0	0	0	0	0	0	0	0	0	0	0	0	0	0	0	0	0	0	0	0	0	0	0	0	0	0	0	0
K562	LH01565	0	1	153	-1.9764	0	0	1	0	2	164	812	0	1	0	1	0	48.9868	0	59.5699	0	0	0	42.503	0	115.6802	37.4565	0	0	69.4738	0	97.0267	0	0	0	128.5098	66.1076	0	0	88.1246	46.2787	0	0	0	88.1671	59.5698	0	0	64.5124
K562	LH01566	0	1	326	-0.7476	0	0	0	0	2	18977	2409	0	1	0	1	0	0	0	0	0	0	0	0	0	0	0	0	0	0	0	0	0	0	0	0	0	0	0	0	0	0	0	0	0	0	0	0	0
K562	LH01568	1	1	0	-0.4378	0	0	0	0	1	66332	3956	0	1	0	0	0	0	0	0	0	0	0	0	0	0	0	0	0	0	0	0	0	0	0	0	0	0	0	0	0	0	0	0	0	0	0	0	0
K562	LH01569	1	1	0	-0.7621	0	0	1	0	2	67958	1484	0	1	0	0	0	0	0	0	0	0	0	0	0	47.6884	315.1182	0	0	48.5834	0	37.7093	0	0	0	0	90.2354	21.3543	0	23.2838	49.0485	0	0	0	0	0	0	0	69.3757
K562	LH01570	1	1	0	-2.8525	1	0	0	0	2	94933	766	0	1	0	0	0	0	0	0	0	0	0	0	0	0	0	0	0	0	0	0	0	0	0	0	0	0	0	0	0	0	0	0	0	0	0	0	0
K562	LH01571	1	1	0	3.9823	0	0	0	0	2	47304	264	0	1	0	0	0	0	0	0	0	0	0	0	0	0	0	0	0	0	0	0	0	0	0	0	0	0	0	0	0	0	0	0	0	0	0	0	0
K562	LH01572	1	1	0	1.1762	0	0	0	0	3	47045	1164	0	1	0	0	0	0	0	0	0	0	0	0	0	0	0	0	0	0	0	0	0	0	0	0	0	0	0	0	0	0	0	0	0	0	0	0	0
K562	LH01573	1	1	0	-0.8991	0	1	1	0	2	46381	1077	1	1	0	0	0	0	0	0	0	0	0	0	0	0	0	0	0	0	0	0	0	0	0	0	0	0	0	0	0	0	0	0	0	0	0	0	0
K562	LH01574	1	1	0	-0.6945	1	0	1	0	6	38552	786	1	1	0	0	0	0	0	49.0297	0	0	0	0	0	0	0	50.593	0	58.9256	0	60.6479	35.6529	161.1892	73.0495	0	63.1098	123.1829	0	0	0	0	0	0	76.0291	0	177.28	103.4049	69.4685
K562	LH01575	1	1	0	-0.7464	0	0	1	0	9	34420	3673	0	1	0	1	0	0	0	0	0	0	0	0	0	0	74.9329	0	0	0	0	0	0	0	0	0	63.9574	0	0	0	0	0	0	0	37.1475	52.7584	0	0	0
K562	LH01576	1	1	0	0.6592	0	0	1	0	2	29721	3365	1	1	0	1	0	0	0	0	0	0	0	0	0	0	0	0	0	0	0	0	0	0	0	0	0	0	0	0	0	0	0	0	0	0	0	0	0
K562	LH01577	0	1	3935	-2.4996	0	0	0	0	2	4230	1750	0	1	0	1	0	0	0	0	0	0	0	0	0	0	0	0	0	0	0	0	0	0	0	0	0	0	0	0	0	0	0	0	0	0	0	0	0
K562	LH01578	1	1	0	-1.0834	0	0	1	1	2	268	692	0	1	0	0	0	55.3053	142.7816	67.4541	0	0	0	0	933.7043	94.3548	386.56	0	0	99.3525	0	0	551.0834	54.697	43.1828	39.432	184.5184	0	47.3864	72.0843	48.7502	0	26.7997	0	1177.6823	34.2053	71.6546	14279.7843	0
K562	LH01579	1	1	466	0.1835	0	1	0	0	3	6978	4240	0	1	0	0	0	0	0	0	0	0	0	0	0	0	0	0	0	0	0	0	0	0	0	0	0	0	58.5718	0	0	0	0	0	0	0	0	0	0
K562	LH01580	0	1	85555	-2.8099	0	1	0	0	2	85918	2215	1	1	0	1	0	0	46.5741	0	0	0	0	0	0	0	0	0	0	0	0	0	0	0	0	0	0	0	0	0	0	22.8694	0	0	0	0	0	0	0
K562	LH01581	0	1	84958	-3.0213	0	1	0	0	1	85321	3437	0	1	0	1	0	0	46.5741	0	0	0	0	23.382	0	0	0	0	0	0	0	0	0	0	0	0	0	0	0	0	0	0	0	0	0	0	0	0	0
K562	LH01582	0	1	154731	-3.3219	0	1	0	0	2	176183	601	1	1	0	1	0	0	0	0	0	0	0	0	0	0	0	0	0	0	0	0	0	0	0	0	0	0	0	0	0	0	0	0	0	0	0	0	0
K562	LH01583	0	1	70062	-3.0577	0	1	0	0	3.5	91526	8609.5	1	1	0	1	0	0	0	0	0	0	0	0	0	0	0	0	0	0	0	0	0	0	0	0	0	0	0	0	0	0	0	0	0	0	0	0	0
K562	LH01584	1	1	65453	-3.3219	0	1	0	0	3	86917	1501	1	1	0	1	0	0	0	0	0	0	0	0	0	0	0	0	0	0	0	0	0	0	0	0	0	0	0	0	0	0	0	0	0	0	0	0	0
K562	LH01585	0	1	0	-1.0207	0	1	0	0	2	13158	1818	0	1	0	1	0	0	36.2983	0	0	0	0	308.031	0	0	0	0	0	0	0	0	0	0	0	0	0	38.1367	0	0	0	0	0	0	0	0	0	0	0
K562	LH01586	0	1	47	4.4647	0	1	1	0	2	49	593.5	1	1	0	1	0	0	0	73.959	0	0	0	0	0	304.1844	42.5678	0	0	98.1212	0	0	0	281.1847	49.8829	46.5528	269.7958	0	0	22.9044	36.5287	0	0	0	91.1278	201.2927	0	0	113.7715
K562	LH01587	0	1	2960	-2.0785	0	0	1	1	1	6077	1177	1	1	0	1	0	0	0	0	0	0	0	0	0	0	0	0	0	0	0	0	0	0	0	0	0	0	0	0	0	0	0	0	0	0	0	0	0
K562	LH01588	0	1	278	0.0749	0	0	0	0	2	6918	480	1	1	0	1	0	0	0	0	0	0	0	0	0	0	0	0	0	0	0	152.8432	0	0	0	0	0	0	0	26.6012	0	0	35.0363	0	0	0	0	0	0
K562	LH01589	1	1	314	-0.0186	0	0	0	0	2	34976	646	0	1	0	1	0	0	0	0	0	0	0	239.5473	0	0	0	0	0	119.4601	0	0	0	0	0	0	0	0	0	25.6643	0	0	18.7204	0	0	0	0	83.0729	0
K562	LH01590	1	1	1387	-1.0378	0	0	0	0	4	43873	5600	1	1	0	1	0	0	0	0	0	0	0	0	0	0	0	0	0	0	0	0	0	0	0	0	0	0	0	0	0	0	0	0	0	0	0	0	0
K562	LH01591	1	1	0	3.8861	0	0	0	0	2	143703	1031	1	1	0	1	0	0	0	0	0	0	0	0	0	0	0	0	0	0	0	0	0	0	0	0	0	0	0	0	0	0	0	0	0	0	0	0	0
K562	LH01592	0	1	3483	-3.3219	0	0	1	0	1	3459	279	0	1	0	1	0	0	0	0	0	0	0	0	0	0	0	0	0	0	0	0	0	0	0	0	0	0	0	0	0	0	0	0	0	0	0	0	0
K562	LH01593	0	1	9203	-3.3219	0	1	0	0	2	20014	407	1	1	0	1	0	0	0	0	0	0	0	0	0	0	0	0	0	0	0	0	0	0	0	0	0	0	0	0	0	0	0	0	0	0	0	0	0
K562	LH01594	0	1	1966	-2.7233	0	1	0	0	1	34676	1818	1	1	0	1	0	0	0	0	0	0	0	0	0	0	0	0	0	0	0	0	0	0	0	0	0	0	0	0	0	0	0	0	0	0	0	0	0
K562	LH01595	0	1	398	-3.3219	0	0	0	0	4	298	420	1	1	0	1	0	0	77.0188	33.371	0	0	0	20.4205	130.2409	84.8205	119.379	79.3187	29.885	81.6986	0	61.1928	0	680.7208	85.2773	401.5876	107.8392	56.7381	0	0	112.5563	0	26.5458	0	106.6004	210.6114	39.6315	0	114.9434
K562	LH01596	0	1	152	3.4156	0	0	0	0	2	114	394	1	1	0	1	0	0	77.0188	33.371	0	0	0	0	130.2409	84.8205	119.379	79.3187	29.885	81.6986	0	61.1928	0	680.7208	85.2773	401.5876	107.8392	0	0	0	112.5563	0	26.5458	0	106.6004	210.6114	39.6315	0	114.9434
K562	LH01597	1	1	0	-1.7158	0	0	0	0	2	40467	1891	1	1	0	0	0	0	0	0	0	0	0	0	0	0	0	0	0	0	0	0	0	0	0	0	0	0	0	0	0	0	0	0	0	0	0	0	0
K562	LH01598	0	1	133660	-3.3219	0	0	0	0	2	334769	2243	0	1	0	1	0	0	0	0	0	0	0	0	0	0	0	0	0	0	0	0	0	0	0	0	0	0	0	0	0	0	0	0	0	0	0	0	0
K562	LH01599	1	1	425	-3.1311	0	0	0	0	2	259	1468	0	1	0	1	0	0	0	0	0	0	0	0	0	0	59.8566	0	0	0	0	0	0	0	0	0	0	0	0	0	0	0	0	0	0	0	0	0	54.2244
K562	LH01600	1	1	0	0.8777	0	0	0	0	2	10	577	0	1	0	0	0	0	51.7219	25.9363	104.0045	0	0	0	163.131	17.4092	1004.9918	239.5816	41.1741	840.1993	0	76.2505	82.6806	644.1428	104.4933	144.4081	90.4123	173.2585	91.9388	59.5197	107.9341	0	0	0	430.7668	73.1458	112.9633	130.6407	173.2704
K562	LH01601	0	1	9947	-3.3219	0	1	0	0	4	47875	3317	1	1	0	1	0	0	0	33.4185	0	0	0	0	40.1097	0	0	0	0	38.4768	0	231.9501	0	0	0	0	0	0	153.9417	18.7894	0	0	0	0	0	0	0	0	52.6912
K562	LH01602	0	1	80438	-2.7504	0	1	0	0	1	99901	5716	1	0	0	1	0	0	0	0	0	0	0	0	0	0	0	0	0	0	0	0	0	0	0	0	0	0	0	0	0	0	0	0	0	0	0	0	0
K562	LH01603	1	1	0	-1.1429	0	0	0	0	2	59520	339	0	1	1	0	0	0	0	0	0	0	0	0	0	0	0	0	0	0	0	0	0	0	0	0	0	0	0	0	0	0	0	0	0	0	0	0	0
K562	LH01604	0	1	4005	-3.3219	0	1	0	0	2	93233	192	0	0	0	1	0	0	0	34.1115	74.3026	0	0	255.7211	0	0	0	0	0	0	0	0	0	0	0	0	0	0	64.6351	0	0	0	0	0	32.3696	0	0	0	0
K562	LH01605	1	1	0	-1.9651	0	0	0	0	3	31600	3476	1	0	1	0	0	0	0	0	0	0	0	0	0	0	0	0	0	0	0	138.4383	0	0	0	0	0	68.8477	0	62.6397	0	0	0	0	0	0	0	0	0
K562	LH01606	1	1	0	-0.8573	0	1	1	0	1	12091	533	1	0	0	0	0	0	0	0	0	0	0	0	0	0	0	0	0	0	0	0	0	0	0	0	0	0	0	0	0	0	0	0	0	0	0	0	0
K562	LH01607	1	1	0	-1.4034	0	1	0	0	2	14229	3619	1	1	0	0	0	0	0	0	0	0	0	0	0	0	0	0	0	0	0	0	0	0	0	0	0	0	0	0	0	0	0	0	0	0	0	0	0
K562	LH01608	1	1	0	-0.8449	0	1	0	0	2	25667	1442	1	0	0	1	0	0	0	0	0	0	0	0	0	0	0	0	0	0	0	0	0	0	0	0	0	0	0	0	0	0	0	0	0	0	0	0	0
K562	LH01609	0	1	25119	-3.3219	0	0	0	0	3	25456	1973	0	0	0	1	0	0	0	0	0	0	0	0	0	0	0	0	0	0	0	0	0	0	0	0	0	0	0	0	0	0	0	0	0	0	0	0	0
K562	LH01610	1	1	531271	-3.3219	0	0	0	0	2.5	595329	1316	0	0	0	1	0	0	0	0	0	0	0	0	0	0	0	0	0	0	0	0	0	0	0	0	0	0	0	0	0	0	0	0	0	0	0	0	0
K562	LH01611	1	1	0	-3.3219	0	0	1	0	2	87695	340	1	1	0	0	0	0	0	0	0	0	0	0	0	0	0	0	0	0	0	0	0	0	0	0	0	0	0	0	0	0	0	0	0	0	0	0	0
K562	LH01612	1	1	0	-0.4921	0	0	0	0	4	82998	420	0	1	0	1	0	0	0	0	0	0	0	0	0	0	0	0	0	0	0	0	0	0	0	0	0	0	0	0	0	0	0	0	0	0	0	0	0
K562	LH01613	0	1	35353	-1.8855	0	1	1	0	2	38954	1050	1	1	0	1	0	0	0	0	0	0	0	0	0	0	0	0	0	0	0	0	0	0	0	0	0	0	0	0	0	0	0	0	0	0	0	0	0
K562	LH01614	0	1	42303	0.2827	0	0	0	0	2	172932	434	0	0	0	1	0	0	0	0	0	0	0	0	0	0	0	0	0	0	0	0	0	0	0	0	0	0	0	0	0	0	0	0	0	0	0	0	0
K562	LH01615	1	1	32914	-3.3219	0	0	0	0	4	163543	489	0	0	0	1	0	0	0	0	0	0	0	0	0	0	0	0	0	0	0	0	0	0	0	0	0	0	0	0	0	0	0	0	0	0	0	0	0
K562	LH01616	0	1	32234	1.2918	0	0	0	0	11	162863	1465	0	0	0	1	0	0	0	0	0	0	0	0	0	0	0	0	0	0	0	0	0	0	0	0	0	0	0	0	0	0	0	0	0	0	0	0	0
K562	LH01617	0	1	31870	1.2179	0	0	0	0	2.5	162483	344	0	0	0	1	0	0	0	0	0	0	0	0	0	0	0	0	0	0	0	0	0	0	0	0	0	0	0	0	0	0	0	0	0	0	0	0	0
K562	LH01620	0	1	22695	1.4201	0	0	0	0	3.5	153318	727	0	0	0	1	0	233.6194	1390.4072	43.3176	0	0	0	0	17466.1615	0	143.4375	47.0841	24.2724	162.7971	0	0	66.3876	59.282	64.8024	74.4913	85.1963	0	0	32.8912	0	0	0	0	468.246	0	27.4943	190.1316	204.5122
K562	LH01621	1	1	0	-0.7299	0	0	1	0	4	42318	646	0	0	0	0	0	0	0	0	0	0	0	0	0	0	0	0	0	0	0	0	0	0	0	0	0	0	0	0	0	0	0	0	0	0	0	0	0
K562	LH01622	0	1	2377	-1.5884	0	1	0	0	2	2700	5498	1	1	0	1	0	0	0	0	0	0	0	0	0	0	0	0	0	0	0	0	0	0	0	0	0	0	0	0	0	0	0	0	0	0	0	0	0
K562	LH01623	0	1	126	-1.8453	0	0	0	0	2	648	1546	1	1	0	1	0	0	0	32.6135	642.6278	0	0	0	101.6542	121.6662	0	128.1539	32.4	503.3376	0	60.8112	55.3421	215.6321	65.5671	48.3396	36.1304	0	0	49.9598	52.9331	0	60.0664	0	52.1964	55.6254	42.1165	138.5659	212.1068
K562	LH01624	1	1	0	4.7195	0	0	0	0	2	11189	5009	1	1	1	0	0	0	0	0	0	0	0	0	0	0	0	0	0	0	0	0	0	0	0	0	0	0	0	0	0	0	0	0	0	0	0	0	0
K562	LH01625	0	1	0	2.2642	0	0	0	0	4	9958	455	1	1	0	0	0	0	0	0	0	0	0	0	0	0	0	0	0	0	0	0	0	0	0	0	0	0	0	0	0	0	0	0	0	0	0	0	0
K562	LH01626	0	1	0	3.9807	0	0	0	0	5	8883	501	1	1	0	0	0	0	0	0	0	0	0	0	0	0	0	0	0	0	0	0	0	0	0	0	0	0	0	0	0	0	0	0	0	0	0	0	0
K562	LH01627	0	1	2672	-2.8131	0	0	0	0	2	2992	1406	1	1	0	1	0	0	0	0	0	0	0	0	0	0	0	0	0	0	0	0	0	0	0	0	0	0	0	0	0	0	0	0	0	0	0	0	0
K562	LH01628	0	1	2491	-1.6234	0	0	1	0	1	2811	1821	1	1	0	1	0	0	0	0	0	0	0	0	0	0	0	0	0	0	0	0	0	0	0	0	0	0	0	0	0	0	0	0	0	0	0	0	0
K562	LH01629	1	1	0	-3.3219	0	0	0	0	2	460150	273	0	0	0	0	0	0	0	0	0	0	0	0	0	0	0	0	0	0	0	0	0	0	0	0	0	0	86.7888	0	0	0	0	0	0	0	0	0	0
K562	LH01630	1	1	0	-1.5849	0	0	0	0	3	544336	1619	0	0	0	0	0	0	0	0	0	0	0	0	0	0	0	0	0	0	0	0	0	0	0	0	0	0	0	0	0	0	0	0	0	0	0	0	0
K562	LH01631	0	1	0	-2.5417	0	0	0	0	2	254987	3933	0	0	0	0	0	0	0	0	0	0	0	0	0	0	0	0	0	0	0	0	0	0	0	0	0	0	0	0	0	0	0	0	0	0	0	0	0
K562	LH01632	0	1	0	-3.0859	0	1	0	0	2	230905	2139	0	0	1	0	0	0	0	0	0	0	0	0	0	0	0	0	0	0	0	0	0	0	0	0	0	0	0	0	0	0	0	0	0	0	0	0	0
K562	LH01633	1	1	0	-1.7985	0	0	0	0	2	184813	363	1	0	0	0	0	0	0	0	0	0	0	0	0	0	0	0	0	0	0	0	0	0	0	0	0	0	0	0	0	0	0	0	0	0	0	0	0
K562	LH01634	0	1	5012	-2.1393	0	0	0	0	1	97806	842	0	0	0	1	0	0	0	0	0	0	0	0	0	0	0	0	0	0	0	0	0	0	0	0	0	0	0	0	0	0	0	0	0	0	0	0	0
K562	LH01635	1	1	15265	4.0068	0	0	1	0	1	30575	1247	0	1	0	1	0	0	0	0	0	0	0	0	0	0	0	0	0	0	0	0	0	0	0	0	0	0	0	0	0	0	0	0	0	0	0	0	0
K562	LH01636	0	1	38675	0.7584	0	0	1	0	4	83893	710	0	1	0	1	0	0	0	0	0	0	0	0	0	0	0	0	0	0	0	0	0	0	0	0	0	0	0	0	0	0	0	0	0	0	0	0	0
K562	LH01637	1	1	0	2.2456	0	0	0	0	2	13208	2904	0	0	0	0	0	0	0	0	0	0	0	0	0	0	0	0	0	0	0	0	0	0	0	0	0	0	0	0	0	0	0	0	0	0	0	0	0
K562	LH01638	0	0	17210	-0.0867	0	0	0	0	2	17642	1100	0	0	0	1	0	0	0	0	0	0	0	0	0	0	0	0	0	0	0	0	0	0	0	0	0	0	0	0	0	0	0	0	0	0	0	0	0
K562	LH01639	0	0	13643	-3.0906	0	0	1	0	1	15214	1528	1	1	0	1	0	0	200.7694	50.8236	171.685	0	0	16.111	743.1694	0	0	0	38.9455	127.3499	0	175.1504	57.9046	60.346	38.2934	32.8924	15.6071	1372.733	0	102.0153	0	0	17.5102	0	0	0	33.1649	223.283	0
K562	LH01640	1	0	0	-1.2612	0	0	1	0	2	10311	4667	0	0	0	0	0	0	0	0	0	0	0	0	0	0	0	0	0	0	0	0	0	0	0	0	0	0	0	0	0	0	0	0	0	0	0	0	0
K562	LH01641	1	0	0	-3.3219	0	0	0	0	2	179876	1225	0	0	0	0	0	0	0	0	0	0	0	0	0	0	0	0	0	0	0	0	0	0	0	0	0	0	0	0	0	0	0	0	0	0	0	0	0
K562	LH01642	1	0	0	-2.1073	0	0	0	0	2	80530	4039	0	1	0	0	0	0	0	0	0	0	0	0	0	0	0	0	0	0	0	0	0	0	0	0	0	0	0	0	0	0	0	0	0	0	0	0	0
K562	LH01643	0	0	17461	3.6525	0	0	0	0	2.5	102962	1535.5	0	0	0	1	0	185.833	125.7446	0	808.3683	0	0	0	1818.7591	57.7084	37.2552	0	23.2238	101.2713	0	63.0516	0	0	0	125.4348	113.0287	0	0	66.1689	57.3212	0	0	0	300.5076	159.668	0	0	76.6911
K562	LH01644	0	0	13510	2.2288	0	0	0	0	2	104814	6804	0	0	0	1	0	0	0	0	0	0	0	0	0	0	0	0	0	0	0	0	0	0	0	0	0	0	0	0	0	0	0	0	0	0	0	0	0
K562	LH01646	1	0	217975	-2.5588	0	0	1	0	2	217919	2354	1	1	0	1	0	0	0	0	0	0	0	0	0	0	0	0	0	0	0	0	0	0	0	0	0	0	0	0	0	0	0	0	0	0	0	0	0
K562	LH01647	1	0	219556	-3.3219	0	1	0	0	3	219500	4090	1	1	0	1	0	0	0	0	0	0	0	0	0	0	0	0	0	0	0	0	0	0	0	0	0	0	0	0	0	0	0	0	0	0	0	0	0
K562	LH01648	1	0	222225	-3.3219	0	0	0	0	1	222169	13864	0	1	0	1	0	0	0	0	0	0	0	0	0	0	0	0	0	0	0	0	0	0	0	0	0	0	0	0	0	0	0	0	0	0	0	0	0
K562	LH01649	0	0	225622	-3.3219	0	0	0	0	2	225566	790	0	0	0	1	0	0	0	0	0	0	0	0	0	0	0	0	0	0	0	0	0	0	0	0	0	0	0	0	0	0	0	0	0	0	0	0	0
K562	LH01650	0	0	277442	-3.3219	0	0	0	0	3	277386	494	0	0	0	1	0	0	0	0	0	0	0	0	0	0	0	0	0	0	0	0	0	23.233	0	0	0	0	0	0	0	0	0	0	0	0	0	0	0
K562	LH01651	0	0	412984	-3.3219	0	0	0	0	3	412928	2109	0	1	0	1	0	0	0	0	0	0	0	0	0	0	0	0	0	0	0	0	0	0	0	0	0	0	0	0	0	0	0	0	0	0	0	0	0
K562	LH01652	1	0	0	-0.8164	0	0	1	0	4	31145	545	1	1	0	0	0	0	0	0	0	0	0	0	0	0	0	0	0	0	0	0	0	0	0	0	0	0	0	0	0	0	0	0	0	0	0	0	0
K562	LH01653	1	0	0	0.1071	0	0	0	1	3	29724	3826	0	0	0	1	0	0	0	0	0	0	0	0	0	0	0	0	0	0	0	0	0	0	0	0	0	0	0	0	0	0	0	0	0	0	0	0	0
K562	LH01654	0	0	456614	-3.3219	0	1	0	0	3	456679	1379	0	0	0	1	0	0	0	0	0	0	0	0	0	0	0	0	0	0	0	0	0	0	0	0	0	0	0	0	0	0	0	0	0	0	0	0	0
K562	LH01655	0	0	461801	-3.3219	0	1	0	0	2	461866	1315	0	0	0	1	0	0	0	0	0	0	0	0	0	0	0	0	0	0	0	0	0	0	0	0	0	0	0	0	0	0	0	0	0	0	0	0	0
K562	LH01656	0	0	105853	-3.3219	0	1	0	0	2	155165	4769	0	0	0	1	0	0	0	0	0	0	0	0	0	0	0	0	0	0	0	0	0	0	0	0	0	0	0	0	0	0	0	0	0	0	0	0	0
K562	LH01657	1	0	0	-0.4343	0	1	1	0	2.5	9574	3737.5	1	1	0	1	0	0	0	0	0	0	0	0	0	0	0	0	0	0	0	0	0	0	0	0	0	0	0	0	0	0	0	0	0	0	0	0	0
K562	LH01658	0	0	1857	2.7293	0	0	1	1	2	13699	440	1	1	0	1	0	0	0	0	0	0	0	0	0	0	0	0	0	0	0	0	0	0	0	0	0	54.9738	0	0	0	0	0	0	0	0	0	0	0
K562	LH01659	0	0	12930	4.9898	0	0	1	1	2	14539	626	1	1	0	1	0	0	0	0	0	0	0	0	0	0	0	0	0	0	0	0	0	0	0	0	60.6172	78.798	0	0	0	0	0	0	0	0	0	0	0
K562	LH01660	1	0	2327	-3.3219	0	0	0	0	2	6167	532	1	1	0	1	0	0	0	0	0	0	0	0	0	0	0	0	0	0	0	0	0	0	0	0	0	88.6739	0	0	0	0	0	0	0	0	0	0	0
K562	LH01661	1	0	0	-3.3219	0	0	0	0	2	1028	1196	1	1	0	1	0	0	0	0	0	0	0	0	0	0	0	0	0	0	0	0	0	0	64.94	0	0	0	0	0	0	0	0	0	0	0	0	0	0
K562	LH01662	1	0	0	-2.4242	0	1	0	0	2	16241	2335	0	1	0	1	0	0	0	0	0	0	0	0	0	0	0	0	0	0	0	0	0	0	0	0	0	0	0	0	0	0	0	0	0	0	0	0	0
K562	LH01663	1	0	0	2.272	0	0	0	0	2	505	278	0	1	0	0	0	0	0	28.8299	0	0	0	0	0	242.9276	100.2946	113.4729	0	97.0458	0	0	0	379.6931	0	27.3524	194.0956	0	137.7368	0	38.4613	32.2681	0	0	75.7959	330.5753	0	0	93.6097
K562	LH01664	1	0	0	-3.3077	0	0	0	0	1	20049	8350	0	1	0	0	0	0	0	0	0	0	0	0	0	0	0	0	0	0	0	0	0	0	0	0	0	0	0	0	0	0	0	0	0	0	0	0	0
K562	LH01665	1	0	0	-1.9283	0	0	0	0	2	28245	2868	1	1	0	0	0	0	0	0	0	0	0	0	0	0	0	0	0	0	0	0	0	0	0	0	0	0	0	0	0	0	0	0	0	22.295	0	0	0
K562	LH01666	0	0	2535	-2.5153	0	0	0	0	2	30908	387	1	0	0	1	0	0	0	0	0	0	0	0	0	0	0	0	0	0	0	0	0	0	0	0	0	0	0	0	0	0	0	0	0	0	0	0	0
K562	LH01667	0	0	18656	0.1378	0	1	0	0	1	51247	591	1	0	0	1	0	0	0	0	0	0	0	0	0	0	0	0	0	0	0	0	0	0	0	0	0	0	0	0	0	0	0	0	0	0	0	0	0
K562	LH01668	0	0	39	3.9507	0	1	1	0	3	21	1135	1	0	0	1	0	0	0	0	0	0	0	95.461	0	51.831	40.4035	0	23.0948	36.3942	0	0	0	0	65.1062	29.9549	96.9731	73.9483	107.0098	24.8914	81.0766	0	0	0	90.3396	79.4125	0	65.3927	0
K562	LH01669	1	0	3378	0.5691	0	0	1	0	2	3281	423	1	1	0	1	0	0	0	0	0	0	0	0	0	0	160.0257	0	0	0	0	0	0	0	0	0	0	93.5844	0	0	0	0	0	0	0	26.585	0	0	0
K562	LH01670	0	0	157081	-3.3219	0	0	0	0	2	157045	919	0	0	0	1	0	0	0	0	0	0	0	0	0	0	0	0	0	0	0	0	0	0	0	0	0	0	0	0	0	0	0	0	0	0	0	0	0
K562	LH01671	0	0	199297	-3.3219	0	1	0	0	5	199258	3075	0	0	0	1	0	0	0	0	0	0	0	0	0	0	0	0	0	0	0	0	0	0	0	0	0	0	0	0	0	0	0	0	0	0	0	0	0
K562	LH01672	1	0	0	-1.4807	0	1	0	0	2	34401	1525	0	0	0	1	0	0	0	0	0	0	0	0	0	0	0	0	0	0	0	0	0	0	0	0	0	0	0	0	0	0	0	0	0	0	0	0	0
K562	LH01673	0	0	119	-3.3219	0	0	0	0	3	3418	1160	0	0	0	1	0	0	0	0	0	0	0	0	0	0	0	0	0	0	0	0	0	0	0	0	0	0	0	0	0	0	0	0	0	0	0	0	0
K562	LH01674	0	0	651157	-3.2722	0	1	0	0	6	671531	27933	0	0	0	1	0	0	0	0	0	0	0	0	0	0	0	0	0	0	0	0	0	0	0	0	0	0	0	0	0	0	0	0	0	0	0	0	0
K562	LH01675	0	0	780301	-3.1853	0	1	0	0	9	800675	32741	0	0	0	1	0	0	0	0	0	0	0	0	0	0	0	0	0	0	0	0	0	0	0	0	0	0	0	0	0	0	0	0	0	0	0	0	0
K562	LH01676	1	0	894927	-3.3219	0	0	0	0	2	915301	679	0	0	0	1	0	0	0	0	0	0	0	0	0	0	0	0	0	0	0	0	0	0	0	0	0	0	0	0	0	0	0	0	0	0	0	0	0
K562	LH01677	1	0	0	-0.417	0	1	1	0	1	78838	924	1	1	0	0	0	0	0	0	0	0	0	0	0	14.6875	0	0	0	0	0	0	0	96.5446	0	0	57.3304	116.8024	0	0	19.9513	0	0	0	0	0	0	0	0
K562	LH01678	0	0	29251	-2.9608	0	1	1	0	2	29592	438	1	0	0	1	0	0	0	0	0	0	0	0	0	0	0	0	0	0	0	0	0	0	0	0	0	0	0	0	0	0	0	0	0	0	0	0	0
K562	LH01679	0	0	12940	4.914	0	0	1	1	2	60424	3988	1	0	0	1	0	0	0	0	0	0	0	0	0	0	0	0	0	0	0	0	0	0	0	0	0	0	0	0	0	0	0	0	0	0	0	0	0
K562	LH01680	0	0	22732	-0.4049	0	0	1	1	2	71463	2296	1	1	0	1	0	0	0	28.5534	0	0	0	0	0	16.8574	797.7167	62.6419	25.9346	0	0	0	0	481.0102	164.8992	32.6294	67.8948	127.0614	0	0	114.152	0	0	0	59.8922	91.3458	123.9239	0	46.8728
K562	LH01681	0	0	2426	-1.4892	0	0	0	0	1	3991	284	0	0	0	1	0	0	0	0	0	0	0	0	0	0	0	0	0	0	0	0	0	0	0	0	0	0	0	0	0	0	0	0	0	0	0	0	0
K562	LH01682	0	0	120	-3.3219	0	0	0	0	2	15401	836	1	1	0	1	0	0	0	0	0	0	0	0	0	0	0	0	0	0	0	0	0	0	0	0	0	0	0	0	0	0	0	0	0	0	0	0	0
K562	LH01683	1	0	0	-1.9076	0	1	1	0	2	51	1067	1	0	0	1	0	0	0	0	0	0	0	24.4684	0	47.7553	36.7756	0	0	0	0	0	37.7655	0	0	0	103.9154	69.0482	0	0	12.6898	0	0	0	0	20.307	0	0	55.4664
K562	LH01684	1	0	0	-2.1582	0	0	0	0	1	88634	346	1	1	0	0	0	0	0	0	0	0	0	0	0	0	0	0	0	0	0	0	0	0	0	0	0	0	0	0	0	42.6213	62.7103	0	0	0	0	0	0
K562	LH01685	1	0	0	-2.6009	0	0	0	0	2	95509	1980	1	1	0	0	0	0	0	0	61.0072	0	0	0	0	0	0	0	0	0	0	0	0	0	0	0	0	0	0	0	0	0	0	0	0	0	0	0	0
K562	LH01686	1	0	0	-3.3219	0	0	1	0	3	124408	533	1	1	0	0	0	0	0	0	0	0	0	0	0	0	0	0	0	0	0	0	0	0	0	0	0	0	0	0	0	0	0	0	0	0	0	0	0
K562	LH01687	1	0	0	-2.2734	0	1	0	0	2	29747	2702	0	1	0	0	0	0	0	0	0	0	0	0	0	0	0	0	0	0	0	0	0	0	0	0	0	0	0	0	0	0	0	0	0	0	0	0	0
K562	LH01688	1	0	0	-0.3758	0	1	0	0	1	30359	4174	0	1	0	0	0	0	0	0	0	0	0	0	0	0	0	0	0	0	0	0	0	0	0	0	0	0	0	0	0	0	0	0	0	0	0	0	0
K562	LH01689	1	0	0	-0.3291	0	0	0	0	2	13005	1711	0	1	0	0	0	0	0	0	0	0	0	0	0	0	0	0	0	0	0	0	0	0	0	0	0	0	0	0	0	0	0	0	0	0	0	0	0
K562	LH01690	1	0	0	0.4685	0	0	1	0	2	85906	3178	1	1	0	0	0	0	0	0	0	0	0	0	0	0	0	0	0	0	0	0	0	0	0	0	0	0	0	0	0	0	0	0	0	0	0	0	0
K562	LH01691	1	0	0	2.4072	0	1	1	1	7	67647	7709	1	0	0	1	0	101.2134	598.0624	0	0	0	0	0	504.8509	0	0	88.045	0	0	0	0	0	0	0	38.6896	0	0	0	49.0096	0	0	0	0	0	0	0	61.4944	0
K562	LH01692	1	0	0	-2.3509	0	0	1	1	3	17401	304	1	0	0	0	0	0	0	0	97.6871	0	0	0	0	0	0	0	0	0	0	0	0	0	0	0	0	0	0	0	0	0	0	0	0	0	0	0	0
K562	LH01693	1	0	35	1.598	0	0	1	1	1	316	1456	1	0	0	1	0	0	0	0	0	0	0	0	0	26.8664	0	0	0	0	0	0	0	0	0	0	0	54.4881	0	0	0	0	0	0	0	0	0	0	94.4063
K562	LH01694	1	0	0	-3.1723	0	0	0	0	2	87680	6303	0	0	0	0	0	0	0	0	0	0	0	0	0	0	0	0	0	0	0	0	0	0	0	0	0	0	0	0	0	0	0	0	0	0	0	0	0
K562	LH01695	1	0	0	-3.0001	0	0	0	0	2	87284	10265	0	0	0	0	0	0	0	0	0	0	0	0	0	0	0	0	0	0	0	0	0	0	0	0	0	0	0	0	0	0	0	0	0	0	0	0	0
K562	LH01696	0	0	80066	-3.3219	0	1	0	0	2	553469	1209	0	0	0	1	1	0	0	0	0	0	0	0	0	0	0	0	0	0	0	0	0	0	0	0	0	0	0	0	0	0	0	0	0	0	0	73.2839	0
K562	LH01697	1	0	0	-3.3219	0	0	0	0	2	266891	301	0	0	0	0	0	0	0	0	0	0	0	0	0	0	0	0	0	0	0	0	0	0	0	0	0	0	0	0	0	0	0	0	0	0	0	0	0
K562	LH01698	1	0	0	-3.3219	0	1	0	0	2	45261	289	1	0	0	0	0	0	0	0	0	0	0	0	0	0	0	0	0	0	0	0	0	0	0	0	0	0	51.5455	0	0	0	0	0	0	0	0	0	0
K562	LH01699	0	0	10215	-2.5469	0	0	0	0	1	19665	4860	0	0	0	1	0	0	0	0	0	0	0	0	0	0	0	0	0	0	0	0	0	0	0	0	0	0	0	0	0	0	0	0	0	0	0	0	0
K562	LH01700	1	0	0	-2.5266	0	0	0	0	1	12608	8084	0	0	0	0	0	0	0	0	0	0	0	0	0	0	0	0	0	0	0	0	0	0	0	0	0	0	0	0	0	0	0	0	0	0	0	0	0
K562	LH01701	1	0	0	-2.5521	0	0	0	0	2	90062	269	0	0	0	1	0	0	0	0	0	0	0	0	0	0	0	0	0	0	0	0	0	0	0	0	0	0	0	0	0	0	0	0	0	0	0	0	0
K562	LH01702	0	0	0	-3.3217	0	0	0	0	2	89904	2131	1	1	0	1	0	0	0	0	0	0	0	0	0	0	0	0	0	0	0	0	0	0	0	0	0	0	0	0	0	0	0	0	0	0	0	0	0
K562	LH01703	0	0	5522	-2.9981	0	1	0	0	2	6689	852	0	0	0	1	0	0	0	0	0	0	0	0	0	0	0	0	0	0	0	0	0	0	0	0	0	0	0	0	0	0	0	0	0	0	0	0	0
K562	LH01704	1	0	0	-0.9293	0	1	0	0	2	660	2123	1	1	0	0	0	0	0	19.458	0	0	0	0	0	0	0	0	0	114.9348	0	50.8622	0	0	0	0	49.8069	107.3733	46.009	51.3714	49.431	0	0	0	0	16.1618	66.405	0	214.1791
K562	LH01705	0	0	637	-0.7164	0	0	0	0	1	348	274	1	1	0	0	0	0	0	19.2665	0	0	0	49.9258	0	50.7473	210.4525	0	0	55.9615	0	0	0	23.225	54.8969	0	81.2927	418.6761	0	0	60.0095	0	0	0	0	33.5065	43.7289	40.3027	0
K562	LH01706	1	0	1015	-1.3956	0	0	1	1	1	6831	2103	0	1	0	1	0	0	0	0	0	0	0	0	0	0	0	0	0	0	0	0	0	0	0	0	0	0	0	0	0	0	0	0	0	0	0	0	0
K562	LH01707	0	0	95	-2.3094	0	1	0	0	2	1370	3462	0	1	0	1	0	0	0	55.6078	0	0	0	80.5066	35.0454	33.8469	80.2734	499.4966	21.7638	53.7781	0	54.5318	31.4941	430.4064	85.0659	327.1594	90.7934	0	129.771	45.0182	55.8063	0	0	0	45.9313	39.4483	0	71.6054	276.0204
K562	LH01708	0	0	33494	-2.6852	0	0	0	0	2	38561	3066	0	0	0	1	0	0	0	0	0	0	0	0	0	0	0	0	0	0	0	0	0	0	0	0	0	0	0	0	0	0	0	0	0	0	0	0	0
K562	LH01709	1	0	0	-3.06	0	0	0	0	2	84560	6480	0	0	0	0	0	0	0	0	0	0	0	0	0	0	0	0	0	0	0	0	0	0	0	0	0	0	0	0	0	0	0	0	0	0	0	0	0
K562	LH01710	1	0	0	-3.3219	0	0	0	0	2	833	2127	0	0	0	0	0	0	0	0	0	0	0	0	0	0	0	0	0	0	0	0	0	0	0	0	0	0	0	0	0	0	0	0	0	0	0	0	0
K562	LH01711	1	0	0	-3.3219	0	0	0	0	2	952	602	0	1	0	1	0	0	0	0	0	0	0	0	0	0	0	0	0	0	0	0	0	0	0	0	0	0	0	0	0	0	0	0	0	0	0	0	0
K562	LH01712	1	0	0	-3.3219	0	1	0	0	2	78909	2252	1	0	0	0	0	0	0	0	0	0	0	0	0	0	0	0	0	0	0	0	0	0	0	0	0	0	0	0	0	0	0	0	0	0	0	0	0
K562	LH01713	0	0	1167	-2.4086	0	0	0	0	1	6574	263	1	0	0	1	0	0	0	0	0	0	0	0	0	0	0	0	0	0	0	0	0	0	0	0	0	0	0	0	0	0	0	0	0	0	0	0	0
K562	LH01714	1	0	0	-0.2163	0	1	0	0	4	120305	10761.5	0	0	0	1	0	0	0	0	0	0	0	0	0	138.1637	0	36.1215	0	0	0	0	0	44.0368	43.5979	0	0	65.9459	0	0	0	0	0	0	98.9745	55.5281	0	0	122.2125
K562	LH01715	1	0	0	2.2102	0	1	0	0	3	120500	770	0	0	0	1	0	0	0	0	0	0	0	0	0	138.1637	51.0275	36.1215	0	20.6887	0	0	0	44.0368	43.5979	0	121.9546	65.9459	0	0	0	0	0	0	98.9745	55.5281	0	0	122.2125
K562	LH01716	1	0	0	-0.9535	0	1	0	0	3	121161	481	0	0	0	0	0	0	0	0	0	0	0	0	0	0	51.0275	0	0	20.6887	0	0	0	0	38.8771	0	58.68	0	0	0	0	0	0	0	98.9745	0	0	0	122.2125
K562	LH01717	1	0	0	-3.2419	0	0	0	0	2	153198	11876	0	0	0	0	0	0	0	0	0	0	0	0	0	0	0	0	0	0	0	0	0	0	0	0	0	0	0	0	0	0	0	0	0	0	0	0	0
K562	LH01718	1	0	0	-3.3219	0	1	0	0	3	2748	4332	0	0	0	0	0	0	0	0	0	0	0	0	0	0	0	0	0	0	0	0	0	0	0	0	0	0	0	0	0	0	0	0	0	0	0	0	0
K562	LH01719	1	0	0	-0.6901	0	0	0	0	2	101360	395	0	0	0	0	0	0	0	0	0	0	0	0	0	0	0	121.5065	0	0	0	0	53.1726	0	0	0	0	0	143.8117	0	0	0	0	0	0	0	0	0	0
K562	LH01720	1	0	0	-2.4662	0	1	0	0	2	141	1959	1	1	0	0	0	0	0	0	0	0	0	0	0	23.3591	145.6529	0	0	0	0	0	0	9.1567	0	0	70.8834	0	0	0	102.4926	0	0	0	67.2154	0	0	215.5925	86.4388
K562	LH01721	1	0	0	2.2469	0	0	1	0	2	645	385	0	1	1	1	0	0	0	0	189.2528	0	0	280.2529	0	0	74.6222	0	0	50.5714	0	78.5746	0	48.7407	58.8468	46.59	131.5397	129.0559	0	31.887	19.7929	0	0	0	0	126.9692	13.2348	0	0
K562	LH01722	1	0	0	-2.1886	0	1	0	0	1	70817	13263	1	0	0	1	0	0	0	0	0	0	0	0	0	0	0	0	0	0	0	0	0	0	0	0	0	0	0	0	0	0	0	0	0	0	0	0	0
K562	LH01723	1	0	0	-1.9787	0	0	0	0	3	60572	1949	1	0	0	0	0	0	0	0	0	0	0	0	0	0	0	0	0	0	0	0	0	0	0	0	0	0	0	0	0	0	0	0	0	0	0	0	0
K562	LH01724	1	0	0	-3.3219	0	1	1	0	4	22580	1502	0	0	1	0	0	0	0	32.3224	0	0	0	0	198.4665	77.1654	79.0899	0	29.1819	57.023	0	293.9678	0	209.3167	46.3485	28.9377	94.8979	110.6397	46.4849	88.3813	0	0	0	0	143.8045	66.2241	34.437	0	133.9527
K562	LH01725	1	0	0	-3.3219	0	1	1	0	3	24270	1044	0	0	0	0	0	0	0	0	0	0	0	0	35.2909	0	0	0	0	0	0	63.8622	0	0	0	0	0	0	0	18.6596	0	0	0	0	0	0	0	0	0
K562	LH01726	1	0	0	-3.3219	0	0	0	0	1	158454	1401	0	0	0	0	0	0	0	0	0	0	0	0	0	0	0	0	0	0	0	0	0	0	0	0	0	0	0	0	0	0	0	0	0	0	0	0	0
K562	LH01727	1	0	0	-3.1885	0	1	0	0	2	16256	2220	0	0	0	0	0	0	0	0	0	0	0	0	0	0	0	0	0	0	0	0	0	0	0	0	0	0	0	0	0	0	0	0	0	0	0	0	0
K562	LH01728	0	0	5393	-3.3219	0	0	0	0	1	6777	252	0	0	0	1	0	0	0	0	0	0	0	0	0	0	0	0	0	0	0	0	0	0	0	0	0	0	0	0	0	0	0	0	0	0	0	0	0
K562	LH01729	0	0	442	-3.0304	0	0	0	0	2	0	304	0	0	0	1	0	0	0	0	0	0	0	0	0	75.0432	0	0	0	0	0	0	0	0	0	0	0	0	0	0	0	0	0	0	0	39.689	0	0	0
K562	LH01730	1	0	0	1.0409	0	0	0	0	1	83110	336	1	1	0	0	0	0	0	0	0	0	0	0	0	0	0	0	0	0	0	0	0	0	0	0	0	0	0	0	0	0	0	0	0	0	0	0	0
K562	LH01731	1	0	0	-1.8304	0	1	0	0	3	141	787	0	1	0	0	0	0	0	0	0	0	0	0	0	176.9514	0	0	0	0	0	0	0	0	0	0	0	0	0	0	0	0	0	0	0	0	0	0	0
K562	LH01732	1	0	0	-1.3398	0	1	0	0	2	94	1854	0	0	0	1	0	21.62	0	0	0	0	0	0	113.6954	133.2357	146.0314	0	0	0	0	0	0	0	112.8509	0	56.7586	80.8618	0	19.3322	83.8217	0	0	0	0	87.2663	0	0	57.6726
K562	LH01733	0	0	77549	-2.8818	0	0	0	0	1	254416	1787	0	0	0	1	0	0	0	0	0	0	0	0	0	0	0	0	0	0	0	0	0	0	0	0	0	0	0	0	0	0	0	0	0	0	0	0	0
K562	LH01734	0	0	0	0.7042	0	0	0	0	10.5	308769	1970.5	0	0	0	0	0	44.3475	45.7657	0	0	0	0	0	260.7792	15.0434	0	0	0	57.0027	0	0	0	54.4343	47.5884	48.4446	63.4725	0	0	0	24.9538	0	32.3368	0	39.6902	0	0	0	57.5101
K562	LH01735	0	0	0	-0.5522	0	0	0	0	2	331423	531	0	0	0	0	0	0	0	0	0	0	0	0	0	0	0	0	0	0	0	0	0	0	0	0	0	0	0	0	0	0	0	0	0	0	0	0	0
K562	LH01736	0	0	0	-0.5951	0	0	0	0	4	350146	4713	0	0	0	0	0	0	0	0	0	0	0	0	0	0	0	0	0	0	0	0	0	0	0	0	0	0	0	0	0	0	0	0	0	0	0	0	0
K562	LH01737	0	0	323915	-3.3219	0	0	0	0	1	677411	569	0	0	0	1	1	0	0	0	0	0	0	0	0	0	0	0	0	0	0	0	0	0	0	0	0	0	0	0	0	0	0	0	0	0	0	0	0
K562	LH01738	0	0	702389	-0.3427	0	1	0	0	4	775960	1174	0	1	0	1	0	0	0	0	0	0	0	0	0	0	0	0	0	0	0	0	0	0	0	0	0	0	0	0	0	0	0	0	0	0	0	0	0
K562	LH01739	0	0	702389	-0.8153	0	1	0	0	2.5	773780	621.5	0	0	0	1	0	0	0	0	0	0	0	0	0	0	0	0	0	0	0	0	0	0	0	0	0	0	0	0	0	0	0	0	0	0	0	0	0
K562	LH01740	0	0	703581	0.4739	0	1	1	0	2	770493	1026	0	1	0	1	0	0	0	0	0	0	0	0	0	0	0	0	0	0	0	0	0	0	0	0	0	0	0	0	0	0	0	0	0	0	0	0	0
K562	LH01741	1	0	702389	-3.3219	0	1	1	0	2	757655	838	0	0	0	1	0	0	0	0	0	0	0	0	0	0	0	0	0	0	0	0	0	0	0	0	0	0	0	0	0	0	0	0	0	0	0	0	0
K562	LH01742	0	0	702389	-3.3219	0	0	0	0	2	752731	660	0	0	0	1	1	0	0	0	0	0	0	0	0	0	0	0	0	0	0	0	0	0	0	0	0	0	0	0	0	0	0	0	0	0	0	0	0
K562	LH01743	0	0	694597	-3.3219	0	1	0	0	2	749778	686	0	0	0	1	0	0	0	0	0	0	0	0	0	0	0	0	0	0	0	0	0	0	0	0	0	0	0	0	0	0	0	0	0	0	0	0	0
K562	LH01744	1	0	422227	-2.4527	0	1	0	0	1.5	749040	709.5	0	0	0	1	1	0	0	0	0	0	0	0	0	0	0	0	0	0	0	0	0	0	0	0	0	0	0	0	0	0	0	0	0	0	0	0	0
K562	LH01745	1	0	684047	-3.3219	0	1	0	0	2	735968	326	0	0	0	1	1	0	0	0	0	0	0	0	0	0	0	0	0	0	0	0	0	0	0	0	0	0	0	0	0	0	0	0	0	0	0	0	0
K562	LH01746	0	0	685053	-2.7686	0	1	1	0	2	735466	342	0	1	0	1	1	0	0	0	0	0	0	0	0	0	0	0	0	0	0	0	0	0	0	0	0	0	0	0	0	0	0	0	0	0	0	0	0
K562	LH01747	0	0	683831	-2.7321	0	1	0	0	2	734727	320	0	0	0	1	0	0	0	0	0	0	0	0	0	0	0	0	0	0	0	0	0	0	0	0	0	0	0	0	0	0	0	0	0	0	0	0	0
K562	LH01748	0	0	88391	0.4924	1	1	1	0	5	162950	3307.5	0	0	1	1	0	0	0	0	0	0	0	18.4073	0	0	0	0	0	0	0	0	0	0	0	0	0	0	0	0	0	0	0	0	0	0	0	0	0
K562	LH01749	0	0	69169	0.6842	0	0	0	0	3	125466	6519	0	0	0	1	0	0	0	0	0	0	0	0	0	0	0	0	0	0	0	0	0	0	0	0	0	0	0	0	0	0	0	0	0	0	0	0	0
K562	LH01750	1	0	0	0.3726	0	0	1	0	2	260	633	0	0	0	0	0	0	0	0	124.5787	0	0	0	16.0769	159.7174	969.1539	0	0	0	0	0	0	71.8731	57.7651	0	0	58.3756	0	0	76.3151	0	0	0	110.1917	74.8997	37.3169	135.8641	40.8627
K562	LH01751	0	0	11301	-2.529	0	0	1	1	2	11413	2305	1	1	0	1	0	0	0	0	0	0	0	0	0	128.4631	0	0	0	0	0	0	0	86.0403	0	0	0	0	0	0	32.8231	0	0	0	71.3054	65.4497	0	0	0
K562	LH01752	0	0	3108	-0.4986	0	0	0	0	3	26478	1777	0	0	0	1	0	0	0	0	0	0	0	0	0	0	0	0	0	0	0	0	0	0	0	0	0	0	0	0	0	0	0	0	0	0	0	0	0
K562	LH01753	1	0	0	-1.2763	0	1	0	0	3	5528	5837	0	0	0	0	0	0	0	0	0	0	0	0	0	0	0	0	0	0	0	0	0	0	0	0	0	0	0	0	0	0	0	0	0	0	0	0	0
K562	LH01754	1	0	0	1.7524	0	0	0	0	2	4944	436	0	0	0	0	0	0	0	0	0	0	0	0	0	0	0	0	0	0	0	0	0	0	0	0	0	0	0	0	0	0	0	0	0	0	0	0	0
K562	LH01755	1	0	0	-0.3011	0	0	0	0	3	2874	908	0	0	0	1	0	0	0	0	0	0	0	0	0	0	0	0	0	0	0	0	0	0	0	0	0	0	0	0	0	0	0	0	0	0	0	0	0
K562	LH01756	0	0	113229	-3.3219	0	0	0	0	2	118686	514	1	1	0	1	0	0	0	0	0	0	0	0	0	0	0	0	0	0	0	0	0	0	0	0	0	0	0	0	0	0	0	0	0	0	0	0	0
K562	LH01757	0	0	3679	-3.3219	0	0	0	0	2	6201	367	1	1	0	1	0	0	0	0	0	0	0	0	0	0	0	0	0	0	0	0	0	0	0	0	0	0	0	0	0	0	0	0	0	0	0	0	0
K562	LH01758	1	0	0	-0.8141	0	1	1	0	3	89577	970	0	0	1	0	0	0	0	0	0	0	0	0	0	0	0	0	0	0	0	0	0	0	0	0	0	0	0	0	0	0	0	0	0	0	0	0	0
K562	LH01759	1	0	0	-2.6195	0	0	0	0	2	18534	1688	1	0	0	0	0	0	0	0	0	0	0	0	0	0	0	0	0	0	0	0	0	0	0	0	0	0	0	0	0	0	0	0	0	0	0	0	0
K562	LH01761	1	0	16570	-1.1405	0	0	1	0	2	22972	1310	0	0	0	1	0	0	0	0	0	0	0	0	0	0	0	0	0	0	0	0	0	0	0	0	0	0	0	0	0	0	0	0	0	0	0	0	0
K562	LH01762	1	0	0	-3.3219	0	1	1	0	3.5	18995	4859.5	1	1	0	0	0	0	0	0	0	0	0	0	0	0	0	59.3509	0	87.1623	0	0	0	0	28.9628	0	0	0	0	0	0	0	0	0	161.5489	0	0	0	0
K562	LH01763	1	0	0	-3.3219	0	0	0	0	1	768	1502	1	0	0	1	0	0	0	0	0	0	0	0	0	13.8826	0	0	0	0	0	0	0	0	0	0	0	0	0	0	0	0	0	0	0	0	0	0	0
K562	LH01764	0	0	91241	-3.3219	0	0	0	0	2	91241	1128	1	0	0	1	0	0	0	0	0	0	0	0	0	0	0	0	0	0	0	0	0	0	0	0	0	0	0	0	0	0	0	0	0	0	0	0	0
K562	LH01765	0	0	80838	-1.7066	0	0	0	0	3	331927	1174	1	0	0	1	0	0	0	0	0	0	0	0	0	0	0	0	0	0	0	0	0	0	0	0	0	0	0	0	0	0	0	0	0	0	0	0	0
K562	LH01766	1	0	0	-3.3219	0	0	1	0	2	1418	229	1	1	0	1	0	0	0	0	0	0	0	0	0	0	0	0	0	0	0	0	0	0	0	0	0	0	0	0	0	0	0	0	0	0	0	0	0
K562	LH01767	0	0	146424	-3.3219	0	0	0	0	2	149090	1733	0	1	0	1	0	0	0	0	0	0	0	0	0	0	0	0	0	0	0	0	0	0	0	0	0	0	0	0	0	0	0	0	0	0	0	0	0
K562	LH01768	0	0	2076	-2.764	0	0	0	0	2	135193	916	1	1	0	1	0	0	0	0	0	0	0	0	0	0	0	0	0	0	0	0	0	0	0	0	0	0	0	0	0	0	0	0	0	0	0	0	0
K562	LH01769	1	0	0	-3.3219	0	1	0	0	2	2391	1157	1	1	0	0	0	0	0	0	131.2641	0	0	0	0	0	0	0	0	0	0	0	0	0	0	0	0	0	0	0	0	0	0	0	0	0	0	0	0
K562	LH01770	1	0	0	-3.1414	0	1	0	0	4	5358	921	1	1	0	0	0	0	0	0	0	0	0	0	0	0	0	0	0	0	0	0	0	0	0	0	0	0	0	0	0	0	0	0	0	0	0	0	0
K562	LH01771	1	0	0	-3.3219	0	0	0	0	2	28969	1668	1	1	0	1	0	0	0	0	0	0	0	0	0	78.0306	0	0	0	0	0	0	0	0	0	0	0	0	0	0	23.7436	0	0	0	0	0	0	197.082	0
K562	LH01772	1	0	0	-0.2546	0	0	0	0	1	20075	5080	0	1	0	0	0	0	0	0	0	0	0	0	0	0	0	0	0	0	0	0	0	0	0	0	0	70.8932	0	0	0	0	0	0	0	0	0	0	0
K562	LH01773	1	0	0	-3.1109	0	0	0	0	2	20664	722	0	1	0	0	0	0	0	0	0	0	0	0	0	0	0	0	0	0	0	0	0	0	0	0	44.9202	0	0	0	0	0	0	0	0	0	0	0	0
K562	LH01774	1	0	6265	2.0287	0	0	1	0	2.5	15568	558.5	0	0	0	1	0	0	0	0	0	0	0	0	0	0	0	0	0	0	0	0	0	0	0	0	0	0	0	0	0	0	0	0	0	0	0	0	0
K562	LH01775	0	0	6014	0.3568	0	0	0	0	3	12181	5196	0	0	0	1	0	0	0	0	0	0	0	0	0	0	0	0	0	0	0	0	0	0	0	0	0	0	0	0	0	0	0	0	0	0	0	0	0
K562	LH01776	1	0	0	-0.9207	0	1	1	1	2	77109	2515	1	1	0	1	0	0	0	0	126.0087	0	0	0	0	14.0395	0	0	120.6169	0	0	392.7402	0	18.3542	0	0	0	0	55.1832	209.9329	49.5564	38.1682	47.7559	0	0	45.9796	0	0	41.6517
K562	LH01777	1	0	0	0.4808	0	0	1	1	3	67099	847.5	0	1	0	0	0	0	0	0	0	0	0	0	0	0	0	0	33.7322	0	0	0	0	0	0	0	42.9084	78.7387	0	0	0	0	0	0	0	0	0	0	49.0715
K562	LH01778	1	0	0	-0.952	0	1	1	0	6	935	4168	0	0	1	0	0	24.9219	0	33.1356	0	0	0	32.0245	90.3414	79.5661	63.115	0	0	57.8747	0	0	128.1617	148.0964	26.181	56.9924	81.1607	0	58.2929	40.3397	66.1986	0	0	0	89.699	115.8906	57.9617	49.9929	0
K562	LH01779	0	0	0	-3.3219	0	0	0	0	1	138946	1030	0	0	0	0	0	0	0	0	0	0	0	0	0	0	0	0	0	0	0	0	0	0	0	0	0	0	0	0	0	0	0	0	0	0	0	0	0
K562	LH01780	0	0	0	-3.207	0	0	0	0	2	132916	5826	0	0	0	0	0	0	0	0	0	0	0	0	0	0	0	0	0	0	0	0	0	0	0	0	0	0	0	0	0	0	0	0	0	0	0	0	0
K562	LH01781	0	0	212109	-3.3219	0	0	0	0	3	241009	1351	0	0	0	1	0	0	0	0	0	0	0	0	0	0	0	0	0	0	0	0	0	0	0	0	0	0	0	0	0	0	0	0	0	0	0	0	0
K562	LH01782	0	0	155	0.0345	0	0	0	0	2	178	1576	0	0	0	1	0	0	0	0	0	0	0	0	88.7375	40.1793	0	101.0761	0	0	0	0	74.6753	0	35.5162	32.8212	183.3695	129.2408	0	34.7822	57.3383	0	0	0	0	27.5218	36.2858	0	0
K562	LH01783	1	0	0	-0.186	0	0	0	0	2	149287	1548	0	0	0	0	0	0	0	0	0	0	0	0	0	0	0	0	0	0	0	0	0	0	0	0	0	0	0	0	0	0	0	0	0	0	0	0	0
K562	LH01784	1	0	0	-3.1479	0	0	0	0	1	193116	1485	1	0	0	0	0	0	0	0	0	0	0	0	0	0	0	0	0	0	0	0	0	0	0	0	0	0	0	0	0	0	0	0	0	0	0	0	0
K562	LH01785	1	0	0	-3.3218	0	1	0	0	2	9707	9959	0	0	0	0	0	0	0	0	0	0	0	0	0	0	0	0	0	0	0	0	0	0	0	0	0	0	0	0	0	0	0	0	0	0	0	0	0
K562	LH01786	1	0	0	-3.3219	0	1	0	0	3	184	866	0	0	0	0	0	0	0	0	0	0	0	0	0	0	0	0	0	0	0	0	0	0	0	0	0	0	0	0	0	0	0	0	0	0	0	350.3234	0
K562	LH01787	0	0	3070	-0.2259	0	0	0	0	2	4505	752	1	1	0	1	0	0	0	0	0	0	0	0	0	0	0	0	0	0	0	0	0	0	0	0	0	0	0	0	0	0	0	0	0	0	0	0	0
K562	LH01788	1	0	0	-0.3948	0	0	0	0	1	34577	8907	1	0	0	0	0	0	0	0	0	0	0	0	0	0	0	0	0	0	0	0	0	0	0	0	0	0	0	0	0	0	0	0	0	0	0	0	0
K562	LH01789	1	0	0	0.7825	1	0	0	0	1	56161	1336	1	1	0	0	0	0	0	0	0	0	0	0	0	28.6284	64.1365	0	0	55.7082	0	0	0	0	0	0	153.549	56.691	0	0	21.7971	0	0	0	108.6749	28.8491	0	0	47.8536
K562	LH01790	0	0	767717	-3.3219	0	0	0	0	2	1588712	4578	1	0	0	1	0	0	0	0	0	0	0	0	0	0	0	0	0	0	0	0	0	0	0	0	0	0	0	0	0	0	0	0	0	0	0	0	0
K562	LH01791	0	0	214416	-3.2939	0	0	0	0	7	1355690	3326	1	0	0	1	0	0	0	0	0	0	0	0	0	0	0	0	0	0	0	0	0	0	0	0	0	0	0	0	0	0	0	0	0	0	0	0	0
K562	LH01792	0	0	326717	-3.3219	0	0	0	0	5	1355509	809.5	1	0	0	1	0	0	0	0	0	0	0	0	0	0	0	0	0	0	0	0	0	0	0	0	0	0	0	0	0	0	0	0	0	0	0	0	0
K562	LH01793	0	0	239980	-2.646	0	0	1	0	2	1310310	488	1	0	0	1	0	0	0	0	0	0	0	0	0	0	0	0	0	0	0	0	0	0	0	0	0	0	0	0	0	0	0	0	0	0	0	0	0
K562	LH01794	1	0	0	0.0389	0	0	1	0	2	10650	10830	0	1	1	0	0	0	0	0	0	0	0	0	0	0	0	0	0	0	0	0	0	0	0	0	0	0	0	0	0	0	0	0	0	0	0	0	0
K562	LH01795	0	0	4018	-0.01	0	0	0	0	1	22706	2296	0	1	0	1	0	0	0	0	0	0	0	0	0	0	0	0	0	0	0	0	0	0	0	0	0	0	0	0	0	0	0	0	0	0	0	0	0
K562	LH01796	1	0	0	-2.3258	0	0	0	0	2	4221	1980	1	1	0	0	0	0	0	0	0	0	0	0	0	0	0	0	0	0	0	0	0	0	0	0	0	0	0	0	0	0	0	0	0	0	0	0	0
K562	LH01797	1	0	0	-3.3219	0	0	0	0	2	2473	289	1	1	0	0	0	0	0	0	0	0	0	0	0	0	0	0	0	0	0	0	0	0	0	0	0	0	0	0	0	0	0	0	0	0	0	0	0
K562	LH01798	0	0	2569	-3.3219	0	0	0	0	2	2349	505	1	0	1	1	0	0	0	0	0	0	0	0	0	0	0	0	0	0	0	0	0	0	0	0	0	0	0	0	0	0	0	0	0	0	0	0	0
K562	LH01799	1	0	0	-1.4763	0	0	0	0	1	29050	3329	0	1	0	0	0	0	0	0	0	0	0	0	0	0	0	0	0	0	0	0	0	0	0	0	0	0	0	0	0	0	0	0	0	0	0	0	0
K562	LH01800	0	0	10540	-3.3219	0	0	0	0	2	16818	353	1	0	0	1	0	0	0	0	65.1759	0	0	0	0	138.0237	0	0	0	0	0	116.921	0	0	0	0	0	0	0	36.2967	0	0	0	0	0	0	0	0	0
K562	LH01801	1	0	0	-0.9676	0	1	1	0	2	22974	8186	0	0	0	0	0	0	0	0	95.8577	0	0	0	0	0	0	0	0	0	0	0	0	0	0	0	0	0	0	0	0	0	0	0	0	0	0	0	0
K562	LH01802	0	0	831	-0.8477	0	0	0	0	2	3588	2626	1	1	0	1	0	0	0	0	0	0	0	0	0	0	0	0	0	0	0	0	0	0	0	0	0	0	0	0	0	0	0	0	0	0	0	0	0
K562	LH01803	1	0	0	0.8142	0	0	0	0	2	5484	383	1	0	0	0	0	0	0	0	0	0	0	0	0	0	0	0	0	0	0	0	0	0	0	0	0	0	0	0	0	0	0	0	0	0	0	0	0
K562	LH01804	0	0	25428	1.835	0	0	1	1	1	27592	1626	1	1	0	1	0	0	0	0	0	0	0	0	0	0	0	0	0	0	0	0	30.2227	0	60.2024	0	0	0	0	0	0	0	0	0	175.4832	0	0	0	0
K562	LH01805	1	0	0	-1.1165	0	0	1	1	1	74406	494	1	1	0	0	0	0	0	0	0	0	0	0	0	0	0	0	0	0	0	0	0	0	0	0	0	0	0	0	0	0	0	0	0	0	0	0	0
K562	LH01806	1	0	0	-0.5666	0	0	0	0	2	51268	1112	1	0	0	0	0	0	0	0	0	0	0	0	0	0	0	0	0	0	0	0	0	0	0	0	0	0	0	0	0	0	0	0	0	0	0	0	0
K562	LH01807	1	0	0	-3.3219	0	0	0	0	2	25560	293	0	1	0	0	0	0	0	0	0	0	0	0	0	0	0	0	0	0	0	0	0	0	0	0	0	0	0	0	0	0	0	0	0	0	0	0	0
K562	LH01808	1	0	0	3.1308	0	0	1	1	2	120	764	0	1	0	1	0	16.5207	0	53.5571	0	0	0	28.9386	0	45.2323	0	344.7904	44.6273	97.4009	0	336.5251	47.3574	330.5613	78.9229	130.7904	178.6336	204.6173	0	31.8634	96.5455	0	0	0	64.5926	128.1422	53.1544	0	1028.2431
K562	LH01809	1	0	0	-0.0096	0	0	1	1	3	343	551	0	1	0	1	0	16.5207	0	53.5571	0	0	0	28.9386	0	45.2323	0	344.7904	44.6273	97.4009	0	336.5251	47.3574	330.5613	78.9229	130.7904	178.6336	204.6173	0	31.8634	96.5455	0	0	0	64.5926	128.1422	53.1544	0	1028.2431
K562	LH01810	1	0	0	0.2342	0	1	0	0	2	22565	403	0	1	0	0	0	0	0	0	0	0	0	0	0	0	0	0	0	0	0	0	0	0	0	0	0	0	0	0	0	0	0	0	0	0	0	0	0
K562	LH01811	1	0	0	0.6486	0	0	0	0	2	490	932	1	1	0	1	0	0	0	0	0	0	0	0	0	0	70.7455	77.4193	0	62.3373	0	71.11	0	71.0987	67.4452	27.1779	102.8361	0	0	36.062	51.2445	0	0	0	87.3881	0	0	0	355.2137
K562	LH01812	1	0	0	-0.0558	0	1	1	0	5	94	1833	0	1	0	0	0	0	0	73.5217	0	0	0	0	22.9878	0	1528.0517	0	57.3237	0	0	65.057	96.8926	71.0987	72.3221	120.3447	69.936	49.6401	0	49.4939	51.2445	17.0678	0	0	54.7263	43.7925	0	70.4652	355.2137
K562	LH01813	1	0	0	0.3322	0	1	0	0	4	575	679	0	1	0	1	0	0	0	73.5217	0	0	0	0	22.9878	0	0	0	0	0	0	52.951	96.8926	0	72.3221	0	0	49.6401	0	0	35.0628	0	0	0	0	0	0	23.25	0
K562	LH01814	1	0	0	-0.5712	0	0	1	0	3	748	517.5	0	1	1	0	0	0	0	0	0	0	0	0	14.8358	0	0	0	0	0	0	0	0	0	0	0	0	53.7352	0	0	22.8141	0	0	0	0	0	0	23.25	0
K562	LH01815	1	0	0	1.4997	0	0	0	0	2	2522	547	0	1	0	0	0	0	0	0	0	0	0	0	0	0	0	0	0	0	0	0	0	0	0	0	0	0	0	0	0	0	0	0	0	0	0	0	0
K562	LH01816	0	0	43	0.8529	0	0	1	0	2	0	796	1	1	0	1	0	0	0	48.8363	0	0	0	0	32.4947	76.9396	0	0	32.026	100.2312	0	153.1989	0	0	119.3361	57.592	128.116	0	0	133.727	111.3333	66.8407	0	0	110.106	93.9316	55.302	293.2777	64.5632
K562	LH01817	0	0	164	-0.9633	0	0	0	0	1	4540	936	1	1	0	1	0	0	0	0	0	0	0	0	0	0	0	0	0	0	0	0	0	0	0	0	0	0	0	0	0	0	0	0	0	0	0	0	0
K562	LH01818	1	0	0	-1.072	0	0	1	0	3	951	394	1	0	0	0	0	0	38.2049	0	93.0268	0	0	0	0	0	0	0	0	0	0	0	0	0	0	0	15.6438	0	0	0	0	0	0	0	0	0	0	0	55.012
K562	LH01819	1	0	0	0.2009	0	0	1	0	2	1532	2574	0	0	0	0	0	0	0	0	0	0	0	0	0	0	0	0	0	0	0	0	0	0	0	0	0	0	0	0	0	0	0	0	0	0	0	0	0
K562	LH01820	1	0	0	-0.8046	0	0	0	0	2	1692	447	0	0	0	0	0	0	0	0	0	0	0	0	0	0	0	0	0	0	0	0	0	0	0	0	0	0	0	0	0	0	0	0	0	0	0	0	0
K562	LH01821	1	0	0	-0.6518	0	0	0	0	2	7422	5123	0	0	0	0	0	0	0	0	0	0	0	0	0	0	17.6439	0	0	0	0	0	0	0	0	0	23.3185	0	0	0	0	0	0	0	0	0	0	0	0
K562	LH01822	1	0	0	-1.0934	0	0	1	0	2	30007	319	0	0	0	0	0	0	0	0	0	0	0	0	0	0	0	0	0	0	0	0	0	0	0	0	0	0	0	0	0	0	0	0	0	0	0	0	0
K562	LH01824	0	0	403	4.3093	0	0	0	0	1	29739	323	0	1	0	1	0	0	0	0	0	0	0	0	0	0	36.2588	0	0	0	0	0	0	0	0	0	0	0	0	0	0	0	0	0	0	0	0	68.0911	0
K562	LH01825	1	0	0	-3.3219	0	0	0	0	1	759	628	0	1	0	0	0	0	0	0	0	0	0	0	0	0	0	0	0	0	0	0	0	0	0	0	0	0	0	0	0	0	0	0	0	0	0	0	0
K562	LH01826	1	0	0	-2.9401	0	1	0	0	2	95	1432	0	0	0	1	1	0	0	0	0	0	0	0	0	0	0	0	0	0	0	0	0	0	0	0	0	0	0	0	0	0	0	0	0	0	0	0	67.8328
K562	LH01827	0	0	1065	-3.3219	0	1	0	0	2	1035	630	0	1	0	1	0	0	0	0	0	0	0	0	0	0	0	0	0	0	0	0	0	0	0	0	0	0	0	0	0	0	0	0	0	0	0	0	37.4878
K562	LH01828	0	0	1924	-3.3219	0	1	0	0	2	1769	1008	0	0	0	1	0	0	0	0	0	0	0	0	0	0	0	0	0	0	0	0	0	0	0	0	0	0	0	0	0	0	0	0	0	0	0	0	0
K562	LH01829	0	0	2044	-3.3219	0	1	0	0	2	1966	1127	0	0	0	1	1	0	0	0	0	0	0	0	0	0	0	0	0	0	0	0	0	0	0	0	0	0	0	0	0	0	0	0	0	0	0	0	0
K562	LH01830	0	0	2333	-3.3219	0	1	0	0	2	2185	562	0	1	0	1	0	0	0	0	0	0	0	0	0	0	0	0	0	0	0	0	0	0	0	0	0	0	0	0	0	0	0	0	0	0	0	0	0
K562	LH01831	1	0	7325	-2.7299	0	0	0	0	3	7348	1893	0	0	0	1	0	0	0	0	0	0	0	0	0	42.3862	0	0	0	0	0	0	0	0	0	0	0	0	0	0	26.613	0	0	0	0	0	0	0	0
K562	LH01832	0	0	23619	-3.3219	0	0	1	0	5	23663	2204	0	0	1	1	0	0	0	0	0	0	0	0	0	0	0	0	0	0	0	0	0	0	0	0	0	0	0	0	0	0	0	0	0	0	0	0	0
K562	LH01833	1	0	0	-3.3219	0	0	0	0	2	749655	438	0	0	0	1	0	0	0	0	83.6353	0	0	0	0	0	0	0	0	0	0	0	0	0	0	0	0	0	0	0	0	0	0	0	0	0	0	0	0
K562	LH01834	1	0	0	-1.1941	0	0	1	1	2	1039	995	1	1	0	0	0	0	0	0	0	0	0	0	0	0	0	36.9997	22.0664	0	0	0	0	0	0	0	0	81.403	0	0	21.5894	0	22.7483	0	0	0	0	0	0
K562	LH01835	0	0	752	-1.1004	0	0	0	0	2	603	489	1	1	0	1	0	0	0	0	0	0	0	13.9868	0	0	0	0	0	42.0851	0	0	0	0	0	10.5227	0	103.5434	0	0	0	0	0	0	47.7307	0	0	500.2139	46.6033
K562	LH01836	0	0	55	-0.6051	0	0	1	0	2	46400	1862	0	1	0	1	0	0	0	0	0	0	0	0	0	0	0	0	0	0	0	0	0	0	0	0	0	0	0	0	0	0	0	0	0	0	0	0	0
K562	LH01837	0	0	191935	-3.3219	0	0	0	0	2	214952	2694	0	0	0	1	0	0	0	0	0	0	0	0	0	0	0	0	0	0	0	0	0	0	0	0	0	0	52.4717	0	0	0	0	0	0	0	0	0	0
K562	LH01838	1	0	0	-2.3374	0	1	1	0	3	33957	34582	1	1	0	1	0	0	0	0	0	0	0	0	0	0	0	0	0	0	0	0	0	0	0	0	0	0	0	0	0	0	0	0	0	0	0	0	0
K562	LH01839	1	0	0	0.5984	0	1	1	0	2	34788	513	1	1	0	0	0	0	0	0	0	0	0	0	0	0	0	0	0	0	0	0	0	0	0	0	0	0	0	0	0	0	0	0	0	0	0	0	0
K562	LH01840	0	0	25735	-0.2455	0	0	0	0	5	42334	1338	0	0	0	1	0	0	0	0	0	0	0	0	0	0	0	0	0	0	0	0	0	0	0	0	0	0	0	0	0	0	0	0	0	0	0	0	0
K562	LH01841	0	0	38441	-1.0359	0	0	0	0	1	40033	1596	0	0	0	1	0	0	0	0	0	0	0	0	0	0	0	0	0	0	0	0	0	0	0	0	0	0	0	0	0	0	0	0	0	0	0	0	0
K562	LH01842	0	0	20462	0.9232	0	0	0	0	2	30630	6433	0	0	0	1	0	0	0	0	0	0	0	0	0	0	0	0	0	0	0	0	0	0	0	0	0	0	0	0	0	0	0	0	0	0	0	0	0
K562	LH01843	0	0	6962	0.5017	0	0	0	0	2	122626	4162	0	0	0	1	0	0	0	0	0	0	0	0	0	0	135.3048	0	0	0	0	0	0	0	0	0	59.1125	62.1891	0	0	0	0	0	0	0	0	0	0	0
K562	LH01844	0	0	11506	-0.5549	0	0	0	0	2	122357	2321	0	0	0	1	0	0	0	0	0	0	0	0	0	0	0	0	0	0	0	0	0	0	0	0	0	0	0	0	0	0	0	0	69.0058	0	0	0	0
K562	LH01845	0	0	1110	1.3514	0	0	0	0	2	110037	678	0	0	0	1	0	0	0	0	0	0	0	0	0	0	0	0	0	0	0	0	0	0	0	0	0	0	0	0	0	0	0	0	0	0	0	0	0
K562	LH01846	0	0	14621	-3.3219	0	0	0	0	3	28920	1427	0	0	0	1	0	0	0	0	0	0	0	0	0	0	0	0	0	0	0	0	0	0	0	0	0	0	0	0	0	0	0	0	0	0	0	0	0
K562	LH01847	0	0	1345	-3.3219	0	0	1	0	2	1322	2968	1	0	0	1	0	0	0	0	0	0	0	0	0	0	0	0	0	0	0	132.5167	0	0	0	0	0	0	0	0	0	0	0	0	0	0	0	0	0
K562	LH01848	0	0	2138	-2.6246	0	0	0	0	2	1824	2163	1	0	0	1	0	0	0	0	0	0	0	0	0	22.0748	0	0	0	0	0	100.0282	0	0	0	0	0	0	0	26.9246	0	0	0	0	0	0	0	0	0
K562	LH01849	0	0	2637	-2.5039	0	0	0	0	2	2614	631	1	0	0	1	0	0	0	0	0	0	0	0	0	0	0	0	0	0	0	67.5397	0	0	0	0	0	0	0	0	0	0	0	0	0	0	0	0	0
K562	LH01850	0	0	2012	-3.1888	0	0	0	0	1	19266	2106	0	0	0	1	0	0	0	0	0	0	0	0	0	0	0	0	0	0	0	0	0	0	0	0	0	0	0	0	0	0	0	0	0	0	0	0	0
K562	LH01852	1	0	0	-0.8219	0	0	0	0	2	722675	2621	0	0	0	0	0	0	0	0	0	0	0	0	0	0	0	0	0	0	0	0	0	0	0	0	0	0	0	0	0	0	0	0	0	0	0	0	0
K562	LH01853	0	0	130	-0.7613	0	0	0	0	2	113	3060	1	1	0	1	1	20.4378	0	0	0	0	0	0	0	0	0	0	0	63.1816	0	0	0	34.9634	0	356.0864	0	0	0	0	0	0	0	0	62.2441	63.7663	0	0	124.205
K562	LH01854	0	0	0	0.6562	0	0	0	0	12	0	3090	0	1	0	0	1	0	0	0	0	0	0	0	0	0	0	0	0	0	0	0	0	0	0	0	0	0	0	0	0	0	0	0	0	0	0	0	0
K562	LH01855	0	0	7051	1.9184	0	0	0	0	2	9293	1327	0	1	0	1	1	0	0	0	0	0	0	0	0	0	0	0	0	0	0	0	0	0	0	0	0	0	0	0	0	0	0	0	0	0	0	0	0
K562	LH01856	0	0	0	-2.4465	0	0	0	0	2	18029	3010	0	0	0	0	0	0	0	0	0	0	0	0	0	0	0	0	0	0	0	0	0	0	0	0	0	0	0	0	0	0	0	0	0	0	0	0	0
K562	LH01857	0	0	12404	-2.5538	0	0	0	0	3	21574	7351	0	0	0	1	0	0	0	0	0	0	0	29.5733	0	0	0	0	0	61.0799	0	0	0	0	0	0	56.5053	171.3271	0	0	0	0	0	0	50.8836	0	0	0	0
K562	LH01858	0	0	0	1.1221	0	0	0	0	3	117452	3736.5	0	0	0	1	0	0	0	0	0	0	0	0	0	0	0	0	0	0	0	0	0	0	40.8894	0	43.6999	0	0	0	0	0	0	0	103.3701	0	0	0	0
K562	LH01859	0	0	0	0.7978	0	0	0	0	2	131005	1049	0	0	0	0	0	0	0	0	0	0	0	0	0	0	0	0	0	0	0	0	0	0	0	0	0	0	0	0	0	0	0	0	0	0	0	0	0
K562	LH01860	0	0	55222	-1.1031	0	0	0	0	2	73873	303	0	0	0	1	0	0	0	0	0	0	0	0	0	0	0	0	0	0	0	0	0	0	0	0	0	0	0	0	0	0	0	0	0	0	0	0	0
K562	LH01861	0	0	66610	-2.197	0	0	0	0	1	66982	381	0	0	0	1	0	0	0	0	0	0	0	0	0	0	0	0	0	0	0	0	0	0	0	0	0	0	0	0	0	0	0	0	0	0	0	0	0
K562	LH01862	0	0	63375	-2.0023	0	0	0	0	2	64335	908	0	0	0	1	0	0	0	0	0	0	0	0	0	0	0	0	0	0	0	0	0	0	0	0	0	0	0	0	0	0	0	0	0	0	0	0	0
K562	LH01863	0	0	334	-3.3219	0	1	0	0	4	51853	499	0	0	0	1	1	0	0	0	0	0	0	0	0	0	0	0	0	0	0	0	0	0	0	0	0	0	0	0	0	0	0	0	0	0	0	0	0
K562	LH01864	1	0	0	-2.5806	0	0	0	0	2	4102	2930	0	1	0	0	1	0	0	0	0	0	0	0	0	0	0	0	0	0	0	0	0	0	0	0	0	0	0	0	0	0	0	0	0	0	0	0	0
K562	LH01865	0	0	0	-2.6469	0	0	1	0	3	14676	502	0	1	0	0	1	0	0	0	0	0	0	0	0	0	0	0	0	0	0	0	0	0	0	0	0	0	0	0	0	0	0	0	0	0	0	0	0
K562	LH01866	1	0	0	-3.3219	0	0	0	0	5	20120	2455	0	0	0	0	1	0	0	0	0	0	0	115.709	0	0	0	0	0	0	0	0	0	0	0	0	0	0	0	0	0	0	0	0	0	0	0	0	0
K562	LH01867	1	0	0	-3.3219	0	0	0	0	2	13288	861	1	0	0	0	1	0	0	0	0	0	0	0	0	0	0	0	0	0	0	0	0	0	0	0	0	0	0	0	0	0	0	0	0	0	0	0	0
K562	LH01868	0	0	51	-3.2116	0	0	0	0	1	24462	1225	1	0	0	1	1	0	0	0	0	0	0	0	0	0	0	0	0	0	0	0	0	0	0	0	0	0	0	0	0	0	0	0	0	0	0	0	0
K562	LH01869	0	0	14079	-3.3219	0	0	0	0	2	38490	207	1	0	0	1	1	0	0	0	0	0	0	0	0	0	0	0	0	0	0	0	0	0	38.9383	0	0	0	0	0	0	0	0	0	0	0	0	0	0
K562	LH01870	1	0	0	-3.3219	0	0	0	0	3	18299	498	0	0	0	0	1	0	0	0	0	0	0	0	0	0	0	0	0	0	0	0	0	0	0	0	0	0	0	0	0	0	0	0	0	0	0	0	0
K562	LH01871	0	0	32335	-3.3144	0	0	0	0	3	105632	3889	0	0	0	1	1	0	0	0	0	0	0	0	0	0	0	0	0	0	0	0	0	0	0	0	0	0	0	0	0	0	0	0	0	0	0	0	0
K562	LH01872	0	0	54613	-2.5697	0	0	0	0	3	127907	3894	0	0	0	1	1	0	0	0	0	0	0	0	0	20.3316	0	0	0	0	0	0	0	0	0	0	0	0	0	0	0	0	0	0	0	0	0	0	0
K562	LH01873	0	0	456	-3.3219	0	0	0	0	3	194	267	1	0	0	1	1	0	0	0	0	0	0	0	0	0	0	0	0	0	0	0	0	0	0	0	0	0	0	0	0	0	0	0	56.3954	0	0	0	0
K562	LH01874	0	0	48331	-3.2093	0	0	0	0	2	48511	2411	0	0	0	1	1	0	0	0	0	0	0	0	0	0	0	0	0	0	0	0	0	0	0	0	0	0	0	0	0	0	0	0	0	0	0	0	0
K562	LH01875	1	0	0	-1.542	0	0	0	0	2	1121	573	0	1	0	0	1	0	0	0	0	0	0	0	0	0	73.0273	0	0	0	0	0	0	51.3478	0	0	0	0	0	0	0	0	0	0	0	0	0	0	0
K562	LH01876	1	0	0	-3.3219	0	0	0	0	2	907	971	0	1	0	0	1	0	0	0	0	0	0	0	0	0	73.0273	0	0	0	0	47.6361	0	48.0978	0	0	0	0	0	0	0	0	0	0	0	0	0	82.3143	0
K562	LH01877	1	0	0	-0.1394	0	0	0	0	2	123961	1453	0	0	0	0	1	0	0	0	0	0	0	0	0	0	0	0	0	0	0	0	0	0	0	0	0	0	0	0	0	0	0	0	0	0	0	0	0
K562	LH01878	1	0	0	-3.3219	0	0	0	0	5	201647	1733	0	0	0	0	1	0	0	0	0	0	0	0	0	0	0	0	0	0	0	0	0	0	0	0	0	0	0	0	0	0	0	0	0	0	0	0	0
K562	LH01879	1	0	0	-3.3219	0	0	0	0	4	201106	1887	0	0	0	0	1	0	0	0	0	0	0	0	0	0	0	0	0	0	0	0	0	0	0	0	0	0	0	0	0	0	0	0	0	0	0	0	0
K562	LH01880	1	0	0	-2.6004	0	0	0	0	2	62048	1598	1	0	0	0	1	0	0	0	0	0	0	0	0	0	0	0	0	0	0	0	0	0	0	0	0	0	0	0	0	0	0	0	0	0	0	0	0
K562	LH01881	0	0	147	-2.841	0	0	0	0	1	32559	1604	0	0	0	1	1	0	0	0	0	0	0	0	0	0	0	0	0	0	0	0	0	0	0	0	0	0	0	0	0	0	0	0	0	0	0	0	0
K562	LH01882	0	0	0	-2.3331	0	0	0	0	2	31598	647	0	0	0	0	0	0	0	0	0	0	0	0	0	0	0	0	0	0	0	0	0	0	0	0	0	0	0	0	0	0	0	0	0	0	0	0	0
K562	LH01883	0	0	0	-0.4789	0	1	0	0	2	74405	589	0	0	0	0	0	0	0	0	0	0	0	0	0	0	0	0	0	0	0	0	0	0	0	0	0	0	0	0	0	0	0	0	0	0	0	0	0
K562	LH01884	0	0	34364	2.3607	0	0	0	0	5.5	0	1037.5	1	0	0	1	0	0	0	31.4733	0	0	0	0	16.7997	0	0	193.4409	0	0	0	43.2651	0	320.9703	65.1805	33.8111	64.3838	91.3167	0	36.6957	33.1265	0	0	0	96.3089	99.4034	78.9952	77.0859	295.2288
K562	LH01885	0	0	58792	0.6118	0	0	0	0	2	436	470	1	1	0	1	0	0	0	0	0	0	0	42.7751	16.7997	47.8891	75.6047	178.6158	0	0	0	43.2651	0	320.9703	32.4562	0	0	35.166	0	0	27.3353	0	0	0	50.5847	31.5705	0	0	159.9767
K562	LH01886	0	0	27941	0.5206	0	0	0	0	2	25273	8271	1	0	0	1	0	0	0	0	0	0	0	0	0	0	0	0	0	0	0	0	0	0	0	0	0	0	0	0	0	0	0	0	0	0	0	0	0
K562	LH01887	0	0	2079	0.4527	0	0	0	0	1	10780	3511	0	0	0	1	0	0	0	0	0	0	0	0	0	0	0	0	0	0	0	0	0	0	0	0	0	0	0	0	0	0	0	0	0	0	0	0	0
K562	LH01888	1	0	0	-1.9953	0	0	1	0	2	98	617	0	0	0	0	0	0	89.4339	0	0	0	0	0	152.5139	197.9976	179.5932	53.9606	0	108.3854	0	0	0	0	45.0758	0	137.0381	0	0	183.1307	19.1316	27.165	0	0	127.4171	42.2951	34.8346	0	70.8059
K562	LH01889	1	0	0	1.9902	0	1	1	0	2	333	1655.5	0	1	0	0	0	0	0	0	0	0	0	0	0	0	0	0	0	0	0	0	0	422.0559	0	0	868.8563	0	0	0	0	0	0	0	0	0	0	0	40.1153
K562	LH01890	0	0	5725	-2.9044	0	0	0	0	1	10071	1527	1	0	0	1	0	0	0	0	0	0	0	0	0	0	0	0	0	0	0	0	0	0	0	0	0	0	0	0	0	0	0	0	0	0	0	0	0
K562	LH01891	1	0	0	-3.0561	0	0	1	0	2	19355	10530	1	0	0	0	0	0	0	0	0	0	0	0	0	0	0	0	0	0	0	0	0	0	0	0	0	0	0	0	0	0	0	0	0	0	0	0	0
K562	LH01892	1	0	0	-3.1044	0	0	0	0	2	32590	507	0	0	0	0	0	0	0	0	0	0	0	0	0	0	0	0	0	0	0	0	0	0	0	0	0	0	0	0	0	0	0	0	0	0	0	0	0
K562	LH01893	1	0	0	-2.716	0	0	0	0	3	12685	7252	0	0	0	0	0	0	0	0	0	0	0	0	0	0	0	0	0	0	0	0	0	0	0	0	0	0	0	0	0	0	0	0	0	0	0	0	0
K562	LH01894	1	0	0	-1.0687	0	0	0	0	3	728	1253	0	0	1	0	0	0	0	0	0	0	0	0	0	0	0	0	0	0	0	0	0	0	0	0	0	71.1942	0	0	0	0	0	0	0	0	0	0	0
K562	LH01895	0	0	148	0.4301	0	0	0	0	2	228	7588	0	1	0	1	0	0	254.3187	0	1244.9042	0	0	0	285.7795	31.6934	897.6966	0	57.1983	361.2759	0	0	142.332	40.7453	49.0463	44.1454	82.7668	0	0	112.4065	0	0	0	0	0	69.7552	0	0	130.1078
K562	LH01896	0	0	1365	-2.1637	0	0	0	0	2	1145	2766	0	1	0	1	0	0	0	0	0	0	0	0	0	0	0	0	0	361.2759	0	0	0	0	0	0	0	0	0	0	17.2736	0	0	0	0	0	0	89.0003	90.6363
K562	LH01897	1	0	0	-2.1483	0	0	0	0	5	82647	2039	1	0	0	0	0	0	0	0	0	0	0	0	0	0	0	0	0	0	0	0	0	0	0	0	0	0	0	0	0	0	0	0	0	0	0	0	0
K562	LH01898	1	0	0	-0.6106	0	0	0	0	2	3534	1150	0	1	0	0	0	0	0	0	0	0	0	0	0	0	0	0	0	0	0	0	0	0	0	0	0	0	0	0	0	0	0	0	0	0	0	0	0
K562	LH01899	1	0	0	-2.303	0	0	0	0	2	3998	580	0	1	0	0	0	0	0	0	0	0	0	0	0	0	0	0	0	0	0	0	0	0	0	0	0	0	0	0	0	0	0	0	0	0	0	0	0
K562	LH01900	1	0	0	-2.2239	0	0	0	0	1	11165	11240	0	0	0	0	0	0	0	0	0	0	0	0	0	0	0	0	0	0	0	0	0	0	0	0	0	0	0	0	0	0	0	0	0	0	0	0	0
K562	LH01901	1	0	0	-1.7225	0	0	0	0	2	4711	1614	0	1	0	0	0	0	0	0	0	0	0	0	0	0	0	0	0	0	0	0	0	0	0	0	0	0	0	0	0	0	0	0	0	0	0	0	0
K562	LH01902	0	0	8742	3.8419	0	0	0	0	3	26326	1097	1	0	0	1	0	0	0	28.532	0	0	0	0	0	27.6216	539.0366	0	46.0593	0	0	155.774	0	36.3409	78.8745	0	57.3453	190.9917	50.5816	36.9415	53.374	0	0	0	109.3421	0	69.9006	0	91.3193
K562	LH01903	0	0	15851	-0.444	0	0	0	0	3	33427	982	1	0	0	1	0	0	0	0	0	0	0	0	0	0	0	0	0	0	0	0	0	0	0	0	0	0	0	0	0	0	0	0	0	0	0	0	0
K562	LH01904	0	0	1323	-2.5438	0	0	0	0	1	1804	449	0	1	0	1	0	0	0	0	0	0	0	0	0	0	0	0	0	0	0	0	0	0	0	0	0	0	0	0	0	0	0	0	0	0	0	0	0
K562	LH01905	1	0	0	-3.3219	0	0	0	0	3	81	1772	1	0	0	0	0	0	0	0	0	0	0	0	0	0	0	0	0	0	0	0	0	0	0	0	0	0	0	0	0	0	0	0	0	0	0	0	0
K562	LH01906	0	0	2458	-3.3219	0	0	0	0	3	2787	743	1	0	0	1	0	0	0	0	0	0	0	0	0	0	0	0	0	0	0	0	0	0	0	0	0	0	0	0	0	0	0	0	0	0	0	0	0
K562	LH01907	0	0	6274	-3.3219	0	0	0	0	2	6603	2555	1	0	0	1	0	0	0	0	0	0	0	0	0	0	0	0	0	0	0	0	0	0	0	0	0	0	0	0	0	0	0	0	0	0	0	0	0
K562	LH01908	0	0	6348	-0.3351	0	0	0	0	1	6438	1556	1	1	0	1	0	0	0	0	0	0	0	0	0	0	0	0	0	0	0	0	0	0	0	0	0	0	0	0	0	0	0	0	0	0	0	0	0
K562	LH01911	1	0	0	0.1931	0	0	0	0	2	8137	1975	1	1	0	0	0	0	0	0	0	0	0	0	0	0	0	0	0	0	0	0	0	0	0	0	0	0	0	0	0	0	0	0	0	0	0	0	0
K562	LH01912	1	0	0	-0.2733	0	0	1	0	2	8898	1572	1	1	0	0	0	0	0	0	0	0	0	0	0	0	0	0	0	0	0	0	0	0	0	0	0	0	0	0	0	0	0	0	0	0	0	0	0
K562	LH01914	1	0	0	-0.7524	0	0	1	0	5	8941	1257	0	1	0	0	1	0	0	0	0	0	0	0	0	0	0	0	0	0	0	0	0	0	0	0	0	0	0	0	0	0	0	0	0	0	0	0	0
K562	LH01915	1	0	0	4.8228	0	0	1	0	3	8686	1026	0	1	0	0	1	0	0	0	0	0	0	0	0	0	0	0	0	0	0	0	0	0	0	0	0	0	0	0	0	0	0	0	0	0	0	0	0
K562	LH01916	1	0	0	4.8101	0	0	1	0	2	8547	882	0	1	0	0	1	0	0	0	0	0	0	0	0	0	0	0	0	0	0	0	0	0	0	0	0	0	0	0	0	0	0	0	0	0	0	0	0
K562	LH01917	1	0	0	-2.9674	0	0	0	0	3	160	2066	0	1	0	0	1	0	0	0	0	0	0	0	39.0441	35.4639	36.4141	0	0	77.4622	0	38.6248	0	51.3161	0	0	79.2273	0	0	21.6853	37.8311	0	0	0	0	0	0	0	68.5417
K562	LH01918	1	0	0	4.2317	0	0	1	0	3	1619	1561	1	1	0	0	1	0	0	0	0	0	0	0	0	17.3544	0	0	0	0	0	0	0	0	0	0	0	0	0	19.8181	0	0	0	0	0	0	0	0	0
K562	LH01919	1	0	0	-1.3962	0	0	1	0	3	870	2218	1	1	0	0	1	0	0	0	0	0	0	0	0	55.8671	0	0	0	52.848	0	0	0	35.5853	0	19.577	0	0	0	0	46.3352	0	0	0	76.8597	156.3006	0	0	44.8756
K562	LH01920	0	0	59	-0.7583	0	0	1	0	1	54	1939	1	1	0	0	1	0	0	0	0	0	0	0	0	0	0	0	0	0	0	0	0	17.1757	0	0	0	0	0	0	16.8933	0	0	0	0	0	0	0	0
K562	LH01921	0	0	2297	0.6478	0	0	1	0	1	2244	2454	1	1	0	1	1	0	0	0	0	0	0	0	0	0	0	0	0	0	0	0	0	0	0	0	0	0	0	0	0	0	0	0	0	0	0	0	47.0424
K562	LH01922	1	0	0	1.0671	0	0	0	0	1	19630	522	0	1	0	0	1	0	0	0	0	0	0	0	0	0	0	0	0	0	0	0	0	0	0	0	0	0	0	0	0	0	0	0	0	0	0	0	0
K562	LH01923	1	0	0	-0.8243	0	0	0	0	2	28612	682	0	1	0	0	1	0	0	0	0	0	0	0	0	0	0	0	0	0	0	0	0	81.8514	0	0	0	0	0	0	0	0	0	0	0	0	0	0	45.2207
K562	LH01924	0	0	1	-0.4564	0	1	0	0	1	0	2247	0	0	0	1	1	0	0	0	0	0	0	0	0	12.7713	0	75.5368	0	0	0	0	0	45.4248	0	0	77.5331	0	0	0	44.9925	0	0	0	15.7426	29.5154	0	0	61.6224
K562	LH01925	1	0	0	-3.1568	0	0	0	0	1	2106	658	0	0	0	0	1	0	0	0	0	0	0	0	0	0	0	0	0	0	0	0	0	0	0	0	0	0	0	0	0	0	0	0	0	0	0	0	0
K562	LH01926	1	0	0	-2.1408	0	0	1	0	1	109629	9240	1	0	0	0	1	0	0	0	0	0	0	0	0	0	0	0	0	0	0	0	0	0	0	0	0	0	0	0	0	0	0	0	0	0	0	0	0
K562	LH01928	1	0	0	-2.4291	0	1	1	0	3	165741	1364	1	0	0	0	1	0	0	0	0	0	0	0	0	0	0	0	0	0	0	0	0	0	0	0	0	0	129.5015	0	0	0	0	0	0	0	0	0	0
K562	LH01929	1	0	0	0.1696	0	0	0	0	1	29858	3662	1	0	0	0	1	0	0	0	0	0	0	0	0	0	0	0	0	0	0	0	0	0	0	0	0	0	0	0	0	0	0	0	0	0	0	0	0
K562	LH01930	0	0	552367	-3.3219	0	0	0	0	2	1144935	689	0	0	0	1	1	0	0	0	0	0	0	0	0	0	0	0	0	0	0	0	0	0	0	0	0	0	0	0	0	0	0	0	0	0	0	0	0
K562	LH01931	0	0	262708	-3.3219	0	0	0	0	3	862086	422	0	0	0	1	1	0	0	0	0	0	0	0	0	0	0	0	0	0	0	0	0	0	0	0	0	0	0	0	0	0	0	0	0	0	0	0	0
K562	LH01932	1	0	0	0.254	0	0	0	0	2	590709	2265	0	0	0	0	1	0	0	0	0	0	0	0	0	0	0	0	0	0	0	0	0	0	0	0	0	0	0	0	0	0	0	0	0	0	0	0	0
K562	LH01933	1	0	0	-0.7267	0	0	0	0	1	58221	5681	0	0	0	0	1	0	0	0	0	0	0	0	0	0	0	0	0	0	0	0	0	0	0	0	0	0	0	0	0	0	0	0	0	0	0	0	0
K562	LH01934	1	0	0	-1.4129	0	0	0	0	1	52425	4629	0	0	0	0	1	0	0	0	0	0	0	0	0	0	0	0	0	0	0	0	0	0	0	0	0	0	0	0	0	0	0	0	0	0	0	0	0
K562	LH01935	0	0	13830	-3.3219	0	0	0	0	2	27461	870	1	1	0	1	1	0	0	0	0	0	0	0	0	0	0	0	0	0	0	0	0	0	0	0	0	0	0	0	0	0	0	0	0	0	0	135.6248	40.0679
K562	LH01936	0	0	213	-0.3585	0	0	1	0	2	2160	403	0	1	0	1	1	0	0	0	0	0	0	0	0	0	0	0	0	0	0	0	0	0	0	0	0	0	0	0	0	0	0	0	0	0	0	0	0
K562	LH01937	1	0	0	-1.9319	0	0	0	0	1	8550	1650	0	1	0	0	1	0	0	0	0	0	0	0	0	0	0	0	0	0	0	0	0	0	0	0	0	0	0	0	0	0	0	0	0	0	0	0	0
K562	LH01938	0	0	61	-0.4092	0	0	0	0	2	131435	8795	0	0	0	1	1	0	0	0	0	0	0	0	0	0	0	0	0	0	0	0	0	0	0	0	0	0	0	0	0	0	0	0	0	0	0	0	0
K562	LH01939	0	0	4746	-1.0363	0	0	0	0	1	126750	4238	0	0	0	1	1	0	0	0	0	0	0	0	0	0	0	0	0	0	0	0	0	0	0	0	0	0	0	0	0	0	0	0	0	0	0	0	0
K562	LH01940	0	0	44139	-1.715	0	0	0	0	3	61505	318	0	0	0	1	1	0	0	0	0	0	0	0	0	0	0	0	0	0	0	0	0	0	0	0	0	0	0	0	0	0	0	0	0	0	0	0	0
K562	LH01941	0	0	3209	-2.0565	0	0	0	0	2	65539	270	0	0	0	1	1	0	0	0	0	0	0	0	0	0	0	0	0	0	0	0	0	0	0	0	0	0	0	0	0	0	0	0	0	0	0	0	0
K562	LH01942	1	0	0	-0.76	0	1	0	0	3	81306	657	0	0	0	0	1	0	0	0	0	0	0	0	0	0	0	0	0	0	0	0	0	0	0	0	0	0	0	0	0	0	0	0	0	0	0	0	0
K562	LH01943	0	0	308	-3.3219	0	1	0	0	3	1106	2467	0	0	0	1	1	0	0	0	0	0	0	0	0	0	0	0	0	0	0	0	0	0	0	0	0	0	0	0	0	0	0	0	0	0	0	0	0
K562	LH01944	1	0	0	-2.7682	0	0	0	0	1	7741	1588	0	0	0	0	1	0	0	0	0	0	0	0	0	0	0	0	0	0	0	0	0	0	0	0	0	0	0	0	0	0	0	0	0	0	0	0	0
K562	LH01945	1	0	0	-3.3219	0	0	0	0	3	4179	7649	0	0	0	0	1	0	0	0	0	0	0	0	0	0	0	0	0	0	0	0	0	0	0	0	0	0	0	0	0	0	0	0	0	0	0	0	0
K562	LH01946	1	0	0	-3.3219	0	0	0	0	3	79	781	0	0	0	0	1	0	0	0	0	0	0	0	0	0	0	0	0	0	0	0	0	0	0	0	0	0	0	0	0	0	0	0	0	0	0	0	0
K562	LH01947	0	0	16438	-3.0466	0	0	0	0	3	26552	9643	1	0	0	1	1	0	0	0	0	0	0	0	0	0	0	0	0	0	0	0	0	0	0	0	0	0	0	0	0	0	0	0	0	0	0	0	0
K562	LH01948	1	0	0	0.8359	0	0	0	0	1	36929	16025	1	0	0	0	1	0	0	0	0	0	0	0	0	0	0	0	0	0	0	0	0	0	0	0	0	0	0	0	0	0	0	0	0	0	0	0	0
K562	LH01949	1	0	0	-2.9121	0	0	0	0	3	29383	898	1	0	0	0	1	0	0	0	0	0	0	0	0	0	0	0	0	0	0	0	0	0	0	0	0	0	0	0	0	0	0	0	0	0	0	0	0
K562	LH01950	1	0	0	-1.4875	0	0	0	0	3	6913	792	1	0	0	0	1	0	0	0	0	0	0	0	0	0	0	0	0	0	0	0	0	0	0	0	0	0	0	0	0	0	0	0	0	0	0	0	0
K562	LH01951	1	0	0	-2.7412	0	0	1	0	4	396	683	1	0	0	0	1	0	0	0	0	0	0	20.3492	0	0	0	0	0	0	0	0	0	0	0	0	0	87.8888	0	0	22.5426	0	0	0	65.0983	0	0	0	843.1956
K562	LH01952	0	0	221	-2.2447	0	0	1	0	5	17	3273	1	0	1	1	1	0	0	0	0	0	0	20.3492	0	0	0	133.2844	0	46.4976	0	0	0	184.1085	0	53.5524	0	0	0	0	25.355	0	0	0	65.0983	0	0	0	843.1956
K562	LH01953	0	0	5365	-3.3219	0	0	0	0	2	43235	334	1	0	0	1	1	0	0	0	0	0	0	0	0	0	0	0	0	0	0	0	0	0	0	0	0	0	0	0	0	0	0	0	0	0	0	0	0
K562	LH01954	1	0	0	-1.8013	0	0	0	0	2	78467	900	0	0	0	0	1	0	0	0	0	0	0	0	0	0	0	0	0	0	0	0	0	0	0	0	0	0	0	0	0	0	0	0	0	0	0	0	0
K562	LH01955	0	0	0	-2.5533	0	1	0	0	2	815	402	1	0	0	0	1	0	0	0	0	0	0	0	0	0	0	0	0	0	0	0	0	0	0	0	0	0	0	0	0	0	0	0	0	0	0	0	0
K562	LH01956	1	0	0	0.8079	0	0	0	0	2	25196	2744.5	0	1	0	0	1	0	0	0	0	0	0	0	0	0	0	0	0	0	0	0	0	0	0	0	0	0	0	0	0	0	0	0	0	0	0	0	0
K562	LH01957	1	0	0	-0.361	0	0	0	0	2	25011	2602	0	1	0	0	1	0	0	0	0	0	0	0	0	0	0	0	0	0	0	0	0	0	0	0	0	0	0	0	0	0	0	0	0	0	0	0	0
K562	LH01958	0	0	459	-2.2303	0	0	1	0	2	341	3736	0	1	0	1	1	0	0	0	0	0	0	0	121.5795	70.5426	102.8735	434.0209	0	89.1045	0	0	0	115.6445	29.7091	283.7929	185.5654	259.7272	0	35.5018	70.4079	0	21.3218	0	62.2891	146.0534	0	0	333.2803
K562	LH01959	0	0	20375	-1.5559	0	0	1	0	3	20434	319	0	1	0	1	1	0	0	0	0	0	0	146.8806	0	0	0	47.2663	0	95.0415	0	38.9439	0	0	0	0	0	0	0	13.2346	0	0	0	0	0	0	0	0	125.1581
K562	LH01960	1	0	0	1.3922	0	0	0	0	2	8801	298	0	0	0	0	1	0	0	0	0	0	0	0	0	0	0	0	0	0	0	0	0	0	0	0	0	0	0	0	0	0	0	0	0	0	0	0	0
K562	LH01961	0	0	694	-3.3219	0	0	0	0	3	137843	302	0	0	0	1	1	0	0	0	0	0	0	0	0	0	0	0	0	0	0	0	0	0	0	0	0	0	0	0	0	0	0	0	0	0	0	0	0
K562	LH01962	1	0	0	-2.4562	0	1	0	0	2	98	3057	0	1	0	0	1	0	0	0	0	0	0	0	0	43.8937	0	39.9242	0	0	0	53.7939	0	359.1198	53.5169	252.4517	0	69.573	0	29.4756	60.2619	0	0	0	60.7902	25.5843	0	0	81.6043
K562	LH01963	1	0	0	-2.8313	0	0	0	0	1	19630	1804	0	1	0	0	1	0	0	0	0	0	0	0	0	0	0	0	0	0	0	0	0	0	0	0	0	0	0	0	0	0	0	0	0	0	0	0	0
K562	LH01964	0	0	157	-2.3977	0	0	0	0	2	110	1984	0	0	0	1	1	0	0	0	0	0	0	111.3898	0	74.8096	0	0	0	43.1033	0	60.3067	0	142.1175	0	49.1045	0	0	47.7076	0	39.0962	0	0	0	0	9.4112	0	0	36.8526
K562	LH01965	1	0	0	-1.2482	0	0	0	0	1	10121	3676	0	1	0	0	1	0	0	0	0	0	0	0	0	0	0	0	0	0	0	0	0	0	0	0	0	0	0	0	0	0	21.1306	0	0	0	0	0	0
K562	LH01966	0	0	88953	-3.3219	0	0	0	0	2	99888	1670	0	0	0	1	1	0	0	0	0	0	0	0	0	0	0	0	0	0	0	0	0	0	0	0	0	0	0	0	0	0	0	0	0	0	0	0	0
K562	LH01967	1	0	0	-3.3219	0	0	0	0	3	2143	428	0	1	0	0	1	0	0	0	0	0	0	0	0	0	0	0	0	0	0	0	0	0	0	0	0	0	0	0	0	0	0	0	0	0	0	0	0
K562	LH01968	1	0	0	-2.0536	0	0	0	0	1	21320	13795	0	1	0	0	1	0	0	0	0	0	0	0	0	0	0	0	0	0	0	0	0	0	0	0	0	0	0	0	0	0	0	0	0	0	0	0	0
K562	LH01970	1	0	0	-1.3672	0	0	0	0	1	9221	8268	0	1	0	0	1	0	0	0	0	0	0	0	0	0	0	0	0	0	0	0	0	0	0	0	0	0	0	0	0	0	0	0	0	0	0	0	0
K562	LH01971	0	0	46289	-1.8976	0	0	0	0	2	59162	456	0	0	0	1	1	0	0	0	0	0	0	0	0	0	0	0	0	0	0	0	0	0	0	0	0	0	0	0	0	0	0	0	0	0	0	0	0
K562	LH01972	0	0	0	2.4245	0	0	1	0	2	25217	557	0	1	0	0	1	52.4068	766.6801	0	0	0	0	0	238.7336	19.2453	61.3134	0	0	68.2465	0	66.0059	0	52.1525	0	73.448	59.4815	0	0	107.9689	42.3021	0	0	0	120.0197	58.4761	0	164.7986	69.8425
K562	LH01973	0	0	555	-2.2168	0	0	0	0	1	680	1243	0	0	0	1	1	0	0	0	0	0	0	144.0095	0	18.5181	0	0	0	51.2283	0	0	0	64.6205	0	0	79.2107	0	0	29.1905	37.8779	0	0	0	62.6642	34.4144	0	0	0
K562	LH01974	0	0	70535	-3.3219	0	0	0	0	3	70660	725	0	0	0	1	1	0	0	0	0	0	0	0	0	0	0	0	0	0	0	52.984	0	0	0	0	0	0	0	0	0	0	0	0	0	0	0	0	0
K562	LH01975	1	0	0	-3.3219	0	0	1	0	4	20791	1698	0	0	0	0	1	0	0	0	0	0	0	0	0	17.659	0	0	0	0	0	0	0	0	0	0	0	96.0704	0	0	0	0	0	0	0	0	0	103.2958	0
K562	LH01976	0	0	95	-3.3219	0	0	0	0	3	77	368	0	0	0	0	1	0	0	0	0	0	0	0	0	0	0	0	0	0	0	0	0	0	0	0	0	0	0	0	0	0	0	0	0	0	0	0	0
K562	LH01977	0	0	2712	-2.2252	0	0	0	0	2	9181	476	0	0	0	1	1	0	0	0	0	0	0	0	0	0	0	0	0	0	0	0	0	0	0	0	0	0	0	0	0	0	0	0	0	0	0	0	0
K562	LH01978	0	0	0	-3.3219	0	0	0	0	2	10851	136	0	0	0	0	1	0	0	0	0	0	0	0	0	0	0	0	0	0	0	0	0	0	0	0	0	0	0	0	0	0	0	0	0	0	0	0	0
K562	LH01979	1	0	0	1.6096	0	0	1	0	2.5	191334	2776	0	0	0	0	1	0	0	0	0	0	0	0	0	0	0	0	0	0	0	60.151	0	0	0	0	0	0	0	0	0	45.5724	42.8177	0	0	0	0	0	0
K562	LH01980	1	0	0	-3.3219	0	1	0	0	3	1473	1124	0	0	0	0	1	0	0	0	0	0	0	58.2981	0	0	0	0	0	0	0	0	0	0	0	0	0	0	0	0	0	0	0	0	0	0	0	0	0
K562	LH01981	1	0	0	-3.3219	0	1	0	0	4	33861	2665	0	0	0	0	1	0	0	0	0	0	0	0	0	0	0	0	0	0	0	0	0	0	0	0	0	0	0	0	0	0	0	0	0	0	0	0	0
K562	LH01982	0	0	0	-3.3219	0	0	0	0	2	11398	1861	0	0	0	0	1	0	0	0	0	0	0	0	0	0	0	0	0	0	0	0	0	0	0	0	0	0	0	0	0	0	0	0	0	0	0	0	0
K562	LH01983	1	0	0	-2.1806	0	1	0	0	2	31849	1319	1	0	0	0	1	0	0	0	0	0	0	0	0	0	0	0	0	0	0	0	0	0	0	0	0	0	0	0	0	0	0	0	0	0	0	0	0
K562	LH01984	1	0	0	-1.2903	0	1	0	0	2	30907	1418	1	0	0	0	1	0	0	0	0	0	0	0	0	0	53.8189	0	0	0	0	0	0	0	0	0	0	0	0	0	0	0	0	0	0	0	0	84.3509	0
K562	LH01985	1	0	0	-0.2264	0	0	0	0	2	1273	1172	1	0	0	0	1	0	0	0	0	0	0	0	0	0	0	0	0	0	0	0	0	0	0	0	0	0	0	0	0	0	0	0	0	0	0	0	0
K562	LH01986	0	0	68142	-2.1554	0	1	0	0	2	67919	468	0	0	0	1	1	0	0	0	0	0	0	0	0	8.75	0	0	0	0	0	0	0	0	0	0	0	0	0	0	0	0	0	0	0	0	0	0	0
K562	LH01987	0	0	0	-1.6333	0	0	0	0	2	18817	810	0	0	0	0	0	0	0	0	0	0	0	0	0	0	0	0	0	0	0	0	0	0	0	0	0	0	0	0	0	0	0	0	0	0	0	0	0
K562	LH01988	0	0	20113	-3.3219	0	0	0	0	3	20337	3324	0	0	0	1	0	0	0	0	0	0	0	0	0	0	0	0	0	0	0	0	0	0	0	0	0	0	39.0427	0	0	0	0	0	0	0	0	0	0
K562	LH01989	0	0	637	-3.3219	0	1	1	0	4	19161	4442	0	1	0	1	0	0	0	0	0	0	0	0	0	0	0	0	0	0	0	0	0	0	0	0	0	0	0	0	0	0	0	0	0	0	0	0	0
K562	LH01990	1	0	0	-1.1295	0	1	1	0	3	120	950	0	1	0	0	0	0	0	0	0	0	0	0	0	21.0389	0	0	0	0	0	0	0	0	0	0	0	0	0	0	0	0	0	0	0	0	0	0	0
K562	LH01991	1	0	0	-1.8753	0	1	1	0	5	690	877	0	1	0	0	0	0	0	0	0	0	0	0	0	0	0	0	0	0	0	0	0	0	0	0	0	0	0	0	0	0	0	0	0	0	0	0	0
K562	LH01992	1	0	0	-1.4478	0	1	1	0	2	1780	972	0	1	0	0	0	0	0	34.5669	394.4602	0	0	0	74.3148	22.3363	0	0	79.7597	68.2646	0	73.7343	0	55.5771	41.959	0	0	0	0	36.7855	0	0	0	0	64.1864	13.6192	79.365	47.6591	59.5859
K562	LH01993	1	1	0	-0.3653	0	0	0	0	1	2506	401	0	0	0	0	0	0	0	0	0	0	0	0	0	0	0	0	0	0	0	0	0	0	0	0	0	0	0	0	0	0	0	0	0	0	0	0	0
K562	LH01994	0	0	470	-1.109	0	0	0	0	2	4294	2817	0	0	0	1	0	0	0	0	0	0	0	0	0	0	0	0	0	0	0	0	0	0	0	0	0	0	0	0	0	0	0	0	0	0	0	0	0
K562	LH01995	1	0	0	0.2914	0	0	0	0	2	119235	7892	0	0	0	0	0	0	0	0	0	0	0	0	0	0	0	0	0	0	0	0	0	0	0	0	0	0	0	0	0	0	0	0	0	0	0	0	0
K562	LH01996	1	0	0	-3.3219	0	0	0	0	2	31371	470	0	0	0	0	0	0	0	0	0	0	0	0	0	0	0	0	0	0	0	0	0	0	0	0	0	0	0	0	0	0	0	0	0	0	0	0	0
K562	LH01997	0	0	0	-1.3154	0	0	0	0	2	1743	1232	0	1	0	0	0	0	27.3245	0	69.1093	0	0	0	0	0	35.1715	0	0	0	0	170.2339	0	0	0	0	0	0	0	98.9637	0	23.2064	0	0	0	22.8568	0	0	0
K562	LH01998	0	0	0	-3.3219	0	0	0	0	2	301119	1266	0	0	0	0	0	0	0	0	0	0	0	0	0	0	0	0	0	0	0	0	0	0	0	0	0	0	0	0	0	0	0	0	0	0	0	0	0
K562	LH01999	1	0	0	0.5775	0	0	0	0	2	34110	703	0	0	0	0	0	0	0	0	0	0	0	0	0	0	0	0	0	0	0	0	0	0	0	0	0	0	0	0	0	0	0	0	0	0	0	0	0
K562	LH02000	0	0	415860	-3.1978	0	1	0	0	3	458516	4816	0	0	0	1	0	0	0	0	0	0	0	0	0	0	0	0	0	0	0	65.0882	0	0	0	0	0	0	0	0	0	0	0	0	0	0	0	0	0
K562	LH02001	0	0	108475	-3.3219	0	1	1	0	4	147947	1482	0	0	0	1	0	0	0	0	26.9066	0	0	0	0	0	0	0	0	0	0	0	0	0	0	0	0	0	0	0	0	0	0	0	0	0	0	0	0
K562	LH02002	1	0	0	0.5948	0	0	0	0	3	2653	4125	0	1	0	0	0	0	0	0	0	0	0	0	0	0	0	0	0	0	0	0	0	0	0	0	0	0	0	0	0	0	0	0	0	0	0	0	0
K562	LH02003	1	0	0	-2.9864	0	1	1	0	2	13080	2243	1	0	0	0	0	0	0	0	0	0	0	0	0	0	0	0	0	0	0	0	0	0	0	0	0	0	0	0	0	0	0	0	0	0	0	0	0
K562	LH02004	1	0	0	0.4239	0	0	1	1	2	20161	2689	1	1	0	0	0	0	27.136	0	108.71	0	0	0	0	0	0	0	0	0	0	42.6742	0	0	0	0	0	51.5813	0	29.3225	0	0	0	0	62.3924	14.6681	0	113.9823	0
K562	LH02005	0	0	8206	2.4354	0	0	1	1	2	9060	7919	1	1	0	1	0	0	0	0	0	0	0	0	0	0	0	0	0	0	0	0	0	0	0	0	0	0	0	0	0	0	0	0	0	0	0	0	0
K562	LH02006	0	0	4866	-3.2608	0	0	1	1	3	5720	8611	1	1	0	1	0	0	0	0	0	0	0	0	0	0	0	0	0	0	0	0	0	0	0	0	0	0	0	0	0	0	0	0	0	0	0	0	0
K562	LH02007	1	0	0	-0.0027	0	0	1	1	4	5371	12116	1	1	0	0	0	0	0	0	0	0	0	0	0	0	0	0	0	0	0	0	0	0	0	0	0	0	0	0	0	0	0	0	0	0	0	0	0
K562	LH02008	1	0	0	-3.3219	0	0	0	0	2	1075	597	1	1	0	0	0	0	0	0	0	0	0	0	0	0	0	0	0	0	0	0	0	0	0	0	0	0	0	0	0	0	0	0	0	0	0	0	0
K562	LH02009	0	0	42749	-3.3219	0	1	0	0	2	70422	699	1	1	0	1	0	0	0	0	0	0	0	0	0	0	0	0	0	0	0	101.0496	0	0	0	0	0	0	0	65.0408	0	0	0	0	0	0	0	0	0
K562	LH02010	0	0	20445	-3.3219	0	0	0	0	3	48321	1212	1	1	0	1	0	0	0	0	0	0	0	0	0	0	0	0	0	0	0	0	0	0	0	0	0	0	0	0	0	0	0	0	0	0	0	0	0
K562	LH02011	1	0	0	-1.3586	0	0	0	0	2	29537	947	0	0	0	0	0	0	0	0	0	0	0	0	0	0	0	0	0	0	0	0	0	0	0	0	0	0	0	0	0	0	0	0	0	0	0	0	0
K562	LH02012	1	0	0	-1.7227	0	0	0	0	2	41873	738	0	0	0	0	0	0	0	0	0	0	0	0	0	0	0	0	0	0	0	0	0	0	0	0	0	0	0	0	0	0	0	0	0	0	0	0	0
K562	LH02013	0	0	3143	-0.7153	0	1	0	0	2	31702	383	0	1	0	1	0	0	0	0	0	0	0	0	0	0	0	0	0	0	0	0	0	0	0	0	0	0	0	0	0	0	0	0	0	0	0	123.2345	0
K562	LH02014	1	0	0	-1.9445	0	0	0	0	2	30324	6818	1	0	0	0	0	0	0	0	0	0	0	0	0	0	0	0	0	0	0	0	0	0	0	0	0	0	0	0	0	0	0	0	0	0	0	0	0
K562	LH02015	0	0	120	-3.3219	0	0	0	0	2	1183	2216	0	0	0	1	0	0	0	0	0	0	0	123.1122	0	67.3231	27.7016	0	0	0	0	0	0	0	0	0	0	0	0	0	0	0	0	0	0	0	0	0	0
K562	LH02016	1	0	0	-3.3219	0	1	0	0	2	5	6640	0	0	1	0	0	0	0	0	0	0	0	0	0	0	0	0	0	0	0	0	0	0	0	0	0	0	0	0	0	0	0	0	0	0	0	0	0
K562	LH02017	0	0	1109462	-3.3219	0	0	0	0	2	1130425	228	0	0	0	1	0	0	0	0	0	0	0	0	0	0	0	0	0	0	0	0	0	0	0	0	0	0	0	0	0	0	0	0	0	0	0	0	0
K562	LH02018	0	0	1246059	-0.2005	0	0	0	0	2	1405856	346	0	0	0	1	0	0	0	0	0	0	0	0	0	0	0	0	0	0	0	0	0	0	0	0	0	0	0	0	0	0	0	0	0	0	0	0	0
K562	LH02019	0	0	1127151	0.8625	0	0	1	0	4	1286993	598	0	0	0	1	0	0	0	0	0	0	0	0	0	0	0	0	0	0	0	0	0	136.4783	0	0	0	0	0	0	0	0	0	0	0	0	0	232.2608	64.8144
K562	LH02020	0	0	210382	-3.3219	0	0	0	0	4	370153	697	0	0	0	1	0	0	0	0	0	0	0	0	0	0	0	0	0	0	0	0	0	0	0	0	0	0	0	0	0	0	0	0	0	0	0	0	0
K562	LH02021	1	0	0	-3.3219	0	0	0	0	2	119760	410	0	0	0	0	0	0	0	0	0	0	0	63.5845	0	0	0	0	0	0	0	0	0	0	0	0	0	0	0	0	0	0	0	0	0	0	0	0	0
K562	LH02022	1	0	0	3.48	0	1	1	1	5	71282	3559	1	0	0	1	0	0	0	28.5534	0	0	0	0	0	16.8574	797.7167	62.6419	25.9346	0	0	0	0	481.0102	164.8992	32.6294	67.8948	127.0614	0	0	114.152	0	0	0	59.8922	91.3458	123.9239	0	46.8728
K562	LH02023	1	0	0	-1.8728	0	0	0	0	1	3743	282	0	0	0	0	0	0	0	0	0	0	0	0	0	0	0	0	0	0	0	0	0	0	0	0	0	0	0	0	0	0	0	0	0	0	0	0	0
K562	LH02024	1	0	0	-2.1377	0	0	0	0	1	10804	7900	0	0	0	0	0	0	0	0	0	0	0	0	0	0	0	0	0	0	0	0	0	0	0	0	0	0	0	0	0	0	0	0	0	0	0	0	0
K562	LH02025	1	0	0	-1.3635	0	1	0	0	2	53402	11557	0	0	0	0	0	0	0	0	0	0	0	0	0	0	0	0	0	0	0	0	0	0	0	0	0	0	0	0	0	0	0	0	0	0	0	0	0
K562	LH02026	0	0	0	-3.3219	0	0	0	0	3	761	308	1	0	0	0	0	0	0	0	0	0	0	0	0	0	0	0	0	0	0	0	0	17.5223	0	0	0	0	0	0	0	0	0	0	0	0	0	0	0
K562	LH02027	0	0	134	0.3697	0	0	0	0	1	28	2371.5	0	1	0	1	0	0	42.026	49.0229	0	0	0	0	0	99.0405	0	0	0	43.4216	0	0	0	97.2694	0	23.9613	61.4775	178.524	0	36.6154	84.0842	0	0	0	49.2736	96.4167	59.2077	101.1114	44.9646
K562	LH02028	0	0	49993	0.8476	0	0	0	0	2	54249	1589	0	0	0	1	0	0	0	0	0	0	0	0	0	0	0	0	0	0	0	0	0	0	0	0	0	0	0	0	0	0	0	0	0	0	0	0	0
K562	LH02029	0	0	3360	0.8438	0	1	1	0	3	71112	748.5	0	0	0	1	0	0	0	0	0	0	0	0	0	0	0	0	0	0	0	0	0	0	0	0	0	56.8404	0	52.7422	0	0	26.003	0	0	0	0	0	0
K562	LH02030	0	0	49851	-3.3219	0	0	0	0	5	49887	688	0	0	0	1	0	0	0	0	0	0	0	0	0	0	0	0	0	0	0	0	0	0	0	0	0	0	0	0	0	0	0	0	0	0	0	0	0
K562	LH02031	1	0	0	-3.3219	0	0	0	0	1	36267	261	0	0	0	0	0	0	0	0	0	0	0	0	0	0	0	0	0	0	0	0	0	0	0	0	0	0	0	0	0	0	0	0	0	0	0	143.2818	0
K562	LH02032	0	0	0	-1.3239	0	0	0	0	3	68985	700	0	0	0	0	0	0	0	0	0	0	0	0	0	0	0	0	0	0	0	0	0	0	0	0	0	0	0	0	0	0	0	0	0	0	0	0	0
K562	LH02033	0	0	4669	-0.8645	0	0	0	0	1	7768	251	1	1	0	1	0	0	0	0	0	0	0	0	0	0	0	0	0	0	0	0	0	0	0	0	0	0	0	0	0	0	0	0	0	0	0	0	0
K562	LH02034	0	0	1361	2.5659	0	1	1	0	4	1651	1355	1	1	0	1	0	0	0	0	0	0	0	0	0	0	0	0	0	0	0	0	0	0	0	0	0	0	0	0	0	0	0	0	0	0	0	0	0
K562	LH02035	1	0	0	6.5499	0	0	0	0	2	5434	708	1	1	0	0	0	0	0	0	0	0	0	0	0	0	0	0	0	0	0	0	0	0	0	0	0	0	0	0	0	0	0	0	0	0	0	0	0
K562	LH02036	1	0	0	4.5414	0	0	1	0	2	6195	3658	1	1	0	0	0	0	0	0	0	0	0	38.5578	0	0	0	0	0	0	0	0	0	0	0	0	0	0	0	0	0	0	0	0	0	0	0	0	0
K562	LH02037	1	0	0	-2.922	0	0	0	0	2	9090	619	1	1	0	0	0	0	0	0	0	0	0	0	0	0	0	0	0	0	0	0	0	0	0	0	0	0	0	0	0	0	0	0	0	0	0	0	0
K562	LH02038	0	0	247	-0.4018	0	0	1	1	1	255	2596	0	0	1	1	0	0	55.2344	47.4098	0	0	0	0	0	52.0125	0	0	0	0	0	67.8493	63.5441	0	42.693	84.364	149.4477	450.4328	0	32.6714	57.4016	26.5552	33.2055	0	0	33.9345	0	377.0666	96.2343
K562	LH02039	1	0	0	-0.8218	0	0	1	0	1	43778	3356	0	0	0	0	0	0	0	0	0	0	0	0	0	0	0	0	0	0	0	0	0	0	0	0	0	0	0	0	0	0	0	0	0	0	0	0	0
K562	LH02040	1	0	0	-0.838	0	1	0	0	1	70304	6292	0	0	0	0	0	0	0	0	0	0	0	0	0	0	0	0	0	0	0	0	0	0	0	0	0	0	0	0	0	0	0	0	0	0	0	0	0
K562	LH02041	1	0	0	-0.3518	0	0	0	0	1	73714	2171	0	0	0	0	0	0	0	0	0	0	0	0	0	0	0	0	0	0	0	0	0	0	0	0	0	0	0	0	0	0	0	0	0	0	0	0	0
K562	LH02045	1	0	0	-2.0018	0	1	0	0	3	85609	1311	0	0	0	0	0	0	0	0	0	0	0	0	0	0	0	0	0	0	0	0	0	0	0	0	0	0	0	0	0	0	0	0	0	0	0	0	0
K562	LH02046	1	0	0	-3.3219	0	0	0	0	1	38237	1405	0	0	0	0	0	0	0	0	0	0	0	0	0	0	0	0	0	0	0	0	0	0	0	0	0	0	0	0	0	0	0	0	0	0	0	0	0
K562	LH02047	1	0	0	-2.5414	0	0	0	0	1	41006	1427	0	0	0	0	0	0	0	0	0	0	0	0	0	0	0	0	0	0	0	0	0	0	0	0	0	0	0	0	0	0	0	0	0	0	0	0	0
K562	LH02048	1	0	0	-1.3925	0	0	0	0	2	118203	415	0	0	0	0	0	0	0	0	0	0	0	0	0	0	0	0	0	0	0	0	0	0	0	0	0	0	0	0	0	0	0	0	0	0	0	0	0
K562	LH02049	1	0	0	-1.4126	0	0	0	0	2	106793	658	0	0	0	0	0	0	0	0	0	0	0	0	0	0	0	0	0	0	0	0	0	0	0	0	0	0	0	0	0	0	0	0	0	0	0	0	0
K562	LH02050	1	0	0	2.1938	0	0	0	0	5	105671	1033	0	0	0	0	0	0	0	0	0	0	0	0	0	0	0	0	0	0	0	0	0	0	0	0	0	0	0	0	0	0	0	0	0	0	0	0	0
K562	LH02051	0	0	0	1.7898	0	0	0	0	3	87	623.5	0	1	0	0	0	0	0	32.84	0	0	0	0	236.3883	14.3714	291.5676	146.3401	0	54.0134	0	45.5338	0	411.2486	63.7675	78.3256	55.194	366.4719	0	54.445	47.6076	0	0	0	66.6354	68.7835	68.3305	81.7535	295.2402
K562	LH02052	1	0	0	-3.3219	0	0	0	0	2	87164	305	0	0	0	0	0	0	0	0	0	0	0	0	0	0	0	0	0	0	0	0	0	0	0	0	0	0	0	0	0	0	0	0	0	0	0	0	0
K562	LH02053	1	0	0	0.726	0	0	0	0	4	87861	824	0	0	0	0	0	0	0	0	0	0	0	0	0	0	0	0	0	0	0	0	0	0	0	0	0	0	0	0	0	0	0	0	0	0	0	0	0
K562	LH02054	1	0	0	-0.2553	0	0	0	0	3	87438	1742	0	0	0	0	0	0	0	0	0	0	0	0	0	0	0	0	0	0	0	0	0	0	0	0	0	0	0	0	0	0	0	0	0	0	0	0	0
K562	LH02055	1	0	0	-3.1159	0	0	0	0	2	275419	23440	0	0	0	0	0	0	0	0	0	0	0	0	0	0	0	0	0	0	0	0	0	0	0	0	0	0	0	0	0	0	0	0	0	0	0	0	0
K562	LH02056	1	0	0	-3.1684	0	0	0	0	2	473464	9020	0	0	0	0	0	0	0	0	0	0	0	0	0	0	0	0	0	0	0	0	0	0	0	0	0	0	0	0	0	0	0	0	0	0	0	0	0
K562	LH02057	1	0	0	-3.3214	0	0	0	0	2	473894	9162	0	0	0	0	0	0	0	0	0	0	0	0	0	0	0	0	0	0	0	0	0	0	0	0	0	0	0	0	0	0	0	0	0	0	0	0	0
K562	LH02058	1	0	0	0.619	1	1	0	0	3	221328	19451	0	0	0	0	0	0	0	0	0	0	0	0	0	0	0	0	0	0	0	0	0	0	0	0	0	0	0	0	0	0	0	0	0	0	0	0	0
K562	LH02059	0	0	16930	-2.823	0	1	1	0	2	22614	4203	0	1	0	1	0	0	0	0	0	0	0	0	0	0	0	0	0	0	0	0	0	0	0	0	0	0	0	0	0	0	0	0	0	0	0	0	0
K562	LH02060	0	0	15991	-3.3219	0	1	1	0	2	42534	806	0	1	0	1	0	0	0	0	0	0	0	0	0	0	0	0	0	0	0	0	0	0	0	0	0	0	0	0	0	0	0	0	0	0	0	0	0
K562	LH02061	0	0	1103	-2.3823	0	1	0	0	1	11722	396	0	1	0	1	0	0	0	0	0	0	0	0	0	0	0	0	0	0	0	0	0	0	0	0	0	0	0	0	0	0	0	0	0	0	0	0	0
K562	LH02062	1	0	0	-2.9316	0	0	0	0	1	181379	17790	0	0	0	0	0	0	0	0	0	0	0	0	0	0	0	0	0	0	0	0	0	0	0	0	0	0	0	0	0	0	0	0	0	0	0	0	0
K562	LH02063	0	0	34701	-2.6831	0	1	0	0	2	89975	2908	1	1	0	1	0	0	0	0	0	0	0	0	0	0	0	0	0	0	0	0	0	0	0	0	0	0	0	0	0	0	0	0	0	0	0	0	0
K562	LH02064	0	0	12448	-3.2641	0	0	0	0	2	12119	4379	0	0	0	1	0	0	0	0	0	0	0	0	0	0	0	0	0	0	0	0	0	0	0	0	0	0	0	0	0	0	0	0	0	0	0	0	0
K562	LH02065	0	0	21500	3.8812	0	0	1	0	3	21471	322	0	0	0	1	0	0	0	0	0	0	0	0	0	0	0	0	0	0	0	0	0	0	0	0	0	0	0	0	0	0	0	0	0	0	0	0	0
K562	LH02066	1	0	0	-0.6577	0	0	0	0	2	48698	4635	1	0	0	0	0	0	0	0	0	0	0	0	0	0	0	0	0	0	0	0	0	0	0	0	0	0	0	0	0	0	0	0	0	0	0	0	0
K562	LH02067	0	0	40165	-3.3219	0	0	0	0	2	90780	1041	0	0	0	1	0	0	0	0	0	0	0	0	0	0	0	0	0	0	0	0	0	0	0	0	0	0	0	0	0	0	0	0	0	0	0	0	0
K562	LH02068	0	0	28136	-1.8494	0	0	0	0	1	102809	490	0	0	0	1	0	0	0	0	0	0	0	0	0	0	0	0	0	0	0	0	0	0	0	0	0	0	0	0	0	0	0	0	0	0	0	0	0
K562	LH02069	0	0	9120	-1.1206	0	0	0	0	2	117628	312	0	0	0	1	0	0	0	0	0	0	0	0	0	0	0	0	0	0	0	0	0	0	0	0	0	0	0	0	0	0	0	0	0	0	0	0	0
K562	LH02070	0	0	29896	-3.3219	0	0	1	0	3	30338	541	0	1	0	1	0	0	0	0	0	0	0	0	24.3549	0	0	0	0	0	0	0	0	0	48.5103	0	0	0	0	0	14.6549	0	0	0	0	48.989	0	0	0
K562	LH02071	1	0	0	2.0096	0	0	0	0	4	138	2188	0	1	0	0	0	0	0	0	0	0	0	23.4287	0	7.0579	0	274.6941	20.282	0	0	0	0	446.2541	84.0268	33.2138	49.433	0	0	0	44.9474	0	0	0	44.6877	25.8873	65.9236	75.2835	96.3419
K562	LH02072	1	0	0	-3.3219	0	0	0	0	2	55486	656	0	0	0	0	0	0	0	0	0	0	0	0	0	0	0	0	0	0	0	0	0	0	0	0	0	0	0	0	0	0	0	0	0	0	0	0	0
K562	LH02073	1	0	0	-1.0934	0	0	0	0	3	54475	1823	0	0	0	0	0	0	0	0	0	0	0	0	0	0	0	0	0	0	0	0	0	0	0	0	0	0	0	0	0	0	0	0	0	0	0	0	0
K562	LH02074	1	0	0	-1.0979	0	0	0	0	2	50161	1811	1	0	0	0	0	0	0	0	0	0	0	0	0	0	0	0	0	0	0	0	0	0	0	0	0	0	0	0	0	0	0	0	0	0	0	0	0
K562	LH02075	0	0	45475	-2.6437	0	1	0	0	3	47620	1518	0	0	0	1	0	0	0	0	0	0	0	0	0	0	0	0	0	0	0	0	0	0	0	0	0	0	0	0	0	0	0	0	0	0	0	0	0
K562	LH02076	0	0	3735	-0.9452	0	0	0	0	1	43205	3242	0	0	0	1	0	0	0	0	0	0	0	0	0	0	0	0	0	0	0	0	0	0	0	0	0	0	0	0	0	0	0	0	0	0	0	0	0
K562	LH02077	1	0	0	0.386	0	0	1	0	2	4661	4436	1	1	0	0	0	0	0	0	78.9786	0	0	0	0	0	0	0	27.0661	0	0	0	0	0	0	0	43.749	0	0	31.8985	0	0	0	0	0	0	44.3349	0	0
[truncated: 48,849 more rows]
[truncated: 26 more columns]
