# Supplementary material for: Integration of transcription regulation and functional genomic data reveals lncRNA SNHG6’s role in hematopoietic differentiation and leukemia
Source: J Biomed Sci. 2024 Feb 28;31:27. doi: 10.1186/s12929-024-01015-8 (PMC10900714; doi:10.1186/s12929-024-01015-8)
Supplement: Supplementary file 5 — Additional file 5: Table S4. Sequences used for lncRNA overexpression. [file 12929_2024_1015_MOESM5_ESM.xlsx]

## Sheet: Sheet1
Table S4: Sequences used for lncRNA overexpression.
Gene	ENSEMBL identifier	Sequence
AC005307.3	ENST00000585697.1	AAGGGCACCTGCTTCTCACAGCACAGCAGCTTCCTGCAGCCCTCCCTCCTGTCTTGTTTCTCCCTTAATTGAGAGGAGAGGCCAGAACCAGATGCAGGCAGTTCCAACAGTAATGAATTGCTCTAAGGTGTGGATCCAAGAACCGGTGACAAGGTCAGGAAATTCCATCCCGGGACACTGACCCAACTAAGAGACTGTGCATGATGGCTAAGTTCAGAGCTCTGAGGAGATGGTAAAACTCATTTGCAACGAAACAAGATATTTTCCAACTCTGCAGCCAGAAACCATCCTCCTGGCTGTCTCACCATCAGCGCCACCTCTCCGTGGGTCTGGAGTCTTGAGGAGCCAGGACTGGACTGGGATGTAAGGTTGGGTCTTCCGAGCTGTAGATGGGAGCAG…
CHD1-DT	ENST00000513175.1	AGAGGCTGTCGGACTCTGACTGCGCGGAGACCGCTGGACTCTGGTCGCGGCCTTAGTCCGCTGATCCTCGCTTGGGTGCCCGCCCTTAGCGGCCCGGCGTTGAATTCCGGGAAGTGGGAGCTTCAGGCTCGCTCCGTGCGGGTGAAGAGGAACAGATGCTGCCATGAAAGGGGTTTCCTAGAAAGTGGTGAAGAGACCATAGCCTAATGCAAGTAGAGAATTGGGACCAGGAAAAATAAAGCCATGAAATAATGAGTCTGCTGTATTAGAGAGCTGGGATGCATTCTTCCTCTCCTATCCTTGGACATCAGAACTCCAGGCTCCGGCCTTTGGACTCCAGGGCTTAACACCAGCAGCTCCCAGATTCTCAGGCGTTCAGCCTCCAACTGAGAGTTACAC…
LINC00680	ENST00000418368.1	GTCGCTGTGGCTGGTTCTGCGGTGTGCGGCCAGCCATGGAGCGCTCTGGGCCCAGCGAAGTGACAGGCTCAGACGCATCGGGACCGGACCCGCAGCTTGTGGTCACCATGGGCTTCACGGGGTTCGGGGTTCGGTAAAAAAGCTCACACATTTGACTTGGAAGCAATGTTTGAACAAACTCAAAGAACAGCTGTGGAAAGAAGTCACAAAACACTGGGCCACCAGGAACACACCTGTAGCCCAGCAAAGTTGAGGCCATCGACTGGCTCATCACAACAAGGAAGGCTGTGCACCACTGGGACCCAGCAGCAGCTCAGCAGCAGCAGTGAGAGGGCCTTGGGAAAGACTTGGAGGGTTTGGCTTATACAAGACCAGATTACAGAGGGGTATTGATTTGCC…
LINC00861	ENST00000517869.1	GACTTAGGATTTGAGCATCTTTCTGTTATGCTGTTGCCCCACTCCTATTGCAATACTCCCCTTCTTAAGAAAGTTTTTCTAGACTAATGTCTAGATTAAACTTCTTTTCTTTGACAATAATGATGCCATGACTTGGACAAAATGCCCATTGCCTCTGGGTCCTGCTTTCTTCACCCAGTGCTGCCTTATTGGACTCCTTGTGCCTCTCCTTGGCTGGGGAAATCAGAATACACAGTGGTATCCCACTTCTAAGATGCCTGATCTGAAGGACAGTAAAACAACTGACCTTTGCCAGCATGTAAAACACATGGTTTAACTAGTCCTCCAGGAACAACACTGAGCAATCCTGACCTGGGACTACTTTACTCGGCCATCTCCTACTTGAGATGCTCCTTGTCT…
MIR4435-1HG	ENST00000409569.2	GAAGGCTGAGGTGTGCGCCTTTTTTTTTTTTCCTTCTTAGTCGTGTGTACATCATTGGGAATGGAGGGAAATAAATGACTGGATGGTCGCTGCTTTTTAAGTTTCAAATTGACATTCCAGACAAGCGGTGCCTGAGCCCGTGCCTGTCTTCAGATCTTCACAGCACAGTTCCTGGGAAGGTGGAGCCACCAGCCTCTCCCTGAATAACTGGGAGATGAAACAGGAAGCTCTATGACACACTTGATCGAATATGACAGACACTGAAAATCACGACTCATCCCCCTCCAGCACCTCTACCTGTTGCCCGCCGATCACAGCCGGAATGCAGCTGAAAGATTCCCTGGGGCCTGGTTCCAACTGCCCACTGTGGACTCTGAGGCCTCTGCATTTGCGGGTGGT…
NUTM2A-AS1	ENST00000413722.1	GCGAGAGATCCCGTCCGCCCCAGCCGCGTCTGGGCCAGGAGAAAAGCAAAACCATATTCCTGCTGCTGTCAGTTTTGATGCACTGAGAAAACTTCAGAGACCTAAGCTTTTTCCAGAGAAGAGAAGCTTTACTGGTGTTCCAGCCCTAAGGCTCATATGACATTAACAGACAAGACACTTTTCAGAAAGACAGGCAACGTGTTGGACCTTCCGGAGCTTCTCAGAAGACAGAGGGTTTTCTTTTGAGGTAAATTTGATAGTACATTTTGATAGTACAGGAGGCGATACGGCATGGTGACAGAAAAGCGCCGGCTTGGTTAGCGGGACCACCTGGCAGGGCTGCAGGCTGTGCCACTTACCAGGCAGGGGACCTTGGGCCAGCTGCTTGGCCTCACTCAC…
RP11-109M17.2	ENST00000603198.1	GTTTGCTATGAAGAAAGCCATCATTCTACCATCAAAATACATTTATGAAGATGAAGTGAGATTGGCAAAGAGAAAACTGAATGTCCCTGAATAAAACCTCTGTATCTGGA
RP11-307E17.8	ENST00000454869.1	AGCGCGCAGCCGGCCGCCCTCAACCGCTCCCAGCATCGGTTGCCGGTGGTTCGGGGCAGGGAGACGACGCAGCGCGAGCGGAAAGGGCGGTTACCCAACGGCCTTAGCTCTCATGGCGTCCTCCGTGGTGTTACCTAAAAATAAAGTTATTTGTGATTAGAAGGTAATCGCCTCCTGGTCATGCTTCCGCTGGTCAACAGTGTCTGCGGGGCGACCCCATCCTTGTGGCCAGAGAGGGCCTGTGGCTGCGCTCAAGGCGGGAGCGGTCCTTAGCGGGGCCCTGCGGGACGCCCAGGCCGCGCTCCTTTCCCTTGCTCGCCTGGCCTTGAAGTGAAGGGGGAGGTTTAACAATGCAGTGGGAACCCCAAAGTTTGTCTCGGCCGTGCTGCTCACATTCCA…
RP11-706O15.3	ENST00000483854.1	CCAGATTCTGATGATGATTCAGAAGTCAGTGTGGAAGAAGATCAGAGGGAGAGGCAGGCGCTCTTTGACTTATCAAGCTGCTCCCTGAGGCCCAAAAGCTTCAAGTGTCAGACTTGTAAAAAGTCATATATAGGGAAGTGGGGACTGGCCCAGCATTTTAAACTTAATCCAGGCCATGGCCAGCTGGACCCTGAGATGGTGCTATCTGAGAAAGCCAATGGGAGCACCCTCCGGGGGTGCACAGAGGAAAGGACGCTCAGCCTGACCTTCCCGGGGCTGTCCGTGCCAGCGGCTCCGCGTGAGGGAGGGGCCCGCTCCTGCTTGGTGAGAGAGTCAGCACGCGGTGGCCTGCAGGGTTATAGAGTGGAAAGTCCCACAATCTTTTTCTTCTCTATTTTC…
SNHG6	ENST00000520944.6	CCGGAAGAGGCGGGGCCACCGGAGTGCCTAAGAGCTGTCTTCCGATGTCGCTCTTCCTTTCCCGCGCGACCGGCGAGGGAGGAAGAAGCGCGAAGAGCCGTTAGTCATGCCGGTGTGGTGGCGGCGGCGGAGACTGCGGGCCCGTAGCTGGGCTCTGCGAGGTGCAAGAAAGCCTTTGAGGTGAAGGTGTATGAAAGTCATCATAACAGATGTTTTCCAAAAACTTGTAGAAGGTTGTGAAAAAACTACTAGGATCACGCGGCATGTATTGAGCATATAGGTTGCTGTAGATGAATGTTCTTAGCTGTCATGTTTAAAAATACTTCTGCTTCGTTACCTCAAGTGTGGCATGCAGCATTTTGGAAGGAAAATTGAAGACGTGTTCAAGAAAACATGAAC…
