# Supplementary material for: Integration of transcription regulation and functional genomic data reveals lncRNA SNHG6’s role in hematopoietic differentiation and leukemia
Source: J Biomed Sci. 2024 Feb 28;31:27. doi: 10.1186/s12929-024-01015-8 (PMC10900714; doi:10.1186/s12929-024-01015-8)
Supplement: Supplementary file 6 — Additional file 6: Table S11. The INFLAMeR score of the genes identified as positive hits in the previous large-scale screen. [file 12929_2024_1015_MOESM6_ESM.xlsx]

## Sheet: Sheet1
Table S11: The INFLAMeR score of the genes identified as positive hits in the previous large-scale screen.
Gene name	INFLAMeR Score
AC016738.4	0.1172
LINC00240	0.1767
KB-1562D12.1	0.1796
AC016722.3	0.2082
RP3-510D11.1	0.2109
RP4-569M23.2	0.2336
AC005387.3	0.2596
RP11-1084A12.2	0.263
RP11-415I12.3	0.2671
RP11-286H14.8	0.2822
RP11-301G19.1	0.2856
AC016831.7	0.287
LINC00910	0.3167
RP11-392P7.6	0.3174
LA16c-366D1.3	0.3304
RP5-1039K5.17	0.3305
NOVA1-AS1	0.3376
RP11-304L19.4	0.3387
AC092669.3	0.3425
RP11-416I2.1	0.3433
RP11-503E24.2	0.3496
RP11-196G18.21	0.3517
RP11-276H7.2	0.353
RP11-815I9.4	0.3544
CTB-51J22.1	0.3618
RP11-20I23.7	0.3651
RP11-356B19.11	0.3656
RP11-318A15.2	0.3675
RP11-746M1.1	0.368
RP5-1142A6.2	0.3785
RP11-212P7.2	0.3836
RP11-1391J7.1	0.3889
RP3-430N8.11	0.3914
AC005943.5	0.3927
RP11-983P16.4	0.395
RP11-155O18.6	0.399
RP11-797H7.1-AS1	0.3994
ASTUCP1	0.4014
AC002044.4	0.4015
RP11-849H4.4	0.4049
AC079305.10	0.415
RP11-339B21.10	0.4152
LINC01116	0.4196
RP5-1024G6.2	0.437
RP11-229P13.23	0.4371
RP11-773D16.1	0.4382
CTD-3193K9.3	0.4468
EAF1-AS1	0.4533
RP5-935K16.1	0.4639
AC106875.1	0.4683
RP4-583P15.10	0.4696
CTA-984G1.5	0.4756
EIF2B5-AS1	0.4831
SLC2A1-AS1	0.4916
ZNRD1-AS1	0.4916
MIR210HG	0.4926
U1	0.5091
RP11-566K11.7	0.5111
RP4-584D14.5	0.5113
KB-226F1.1	0.5159
RP11-448A19.1	0.5234
AC016629.8	0.5269
LINC00094	0.5377
CTD-2619J13.8	0.5391
CTD-3220F14.1	0.5454
CTD-2105E13.14	0.5598
CTD-2341M24.1	0.5685
LINC00937	0.5849
CTD-3193O13.1	0.5977
RP11-108L7.4	0.6112
AC009120.6	0.644
RP11-314A20.2	0.6463
RP11-24M17.4	0.6484
TUCP-COL6A1-1	0.6552
NEAT1	0.6606
RP11-624G17.3	0.6643
TUCP-DEFB131-1	0.6675
CTA-384D8.36	0.6741
RP11-523H20.3	0.6752
AP006222.2	0.681
AC011558.5	0.6824
RP5-1158E12.3	0.6869
PRAC2	0.6883
XXbac-BPG252P9.9	0.6896
LA16c-313D11.12	0.6933
RP11-316M1.3	0.697
MIR29A	0.6992
RP11-395B7.2	0.7044
PDXDC2P	0.7112
RP11-29H23.4	0.7129
RP1-283E3.8	0.7159
AC015971.2	0.7202
RP13-238F13.3	0.7218
AC005786.5	0.7331
RP6-42F4.1	0.7361
RP11-806H10.4	0.74
CTD-2527I21.14	0.7421
CTC-338M12.4	0.7555
RP11-314A20.5	0.7578
TRAM2-AS1	0.7616
MLLT4-AS1	0.7633
FAM226B	0.768
RP11-126L15.4	0.7697
RP11-677M14.3	0.7775
RP11-1149O23.3	0.7786
RP11-120D5.1	0.7802
RP11-734K2.4	0.7825
ERICH1-AS1	0.783
AD000684.2	0.7841
C1QTNF9B-AS1	0.7854
DLG5-AS1	0.7896
RP11-820L6.1	0.7915
AC010883.5	0.792
RP11-75C9.1	0.7932
RP13-726E6.2	0.7962
RP11-96K19.5	0.811
RP11-592B15.3	0.8128
RP4-545C24.1	0.8131
XIST	0.8136
RP11-332H18.4	0.8144
NDUFB2-AS1	0.8147
RP1-178F15.5	0.8208
RP11-253M7.1	0.8253
L34079.4	0.8321
RASSF8-AS1	0.8333
OR2A1-AS1	0.8335
RBPMS-AS1	0.8335
RP11-137L10.6	0.8357
RP11-715J22.4	0.8358
ASH1L-AS1	0.8361
RP5-914P20.5	0.8364
CTD-2026K11.3	0.8418
RP11-96L14.7	0.8418
LINC-D2HGDH-2	0.8421
MIR1539	0.8454
FAM211A-AS1	0.8466
FTX	0.8468
CCAT1	0.8469
MIR17HG	0.8524
RP11-486G15.2	0.8538
MIR3184	0.8541
RP11-135A24.4	0.8567
RP5-1148A21.3	0.859
CTD-2017C7.2	0.8609
CTD-2287O16.5	0.861
TUG1	0.862
RP11-758P17.2	0.8624
RP11-697E22.2	0.8662
LINC-CHCHD1-1	0.8673
RP11-347C12.10	0.8705
RP11-713M15.2	0.8778
RP11-65N13.8	0.8791
RP11-332H18.5	0.8793
RP11-168O16.1	0.8805
AC079807.2	0.8811
RP5-1160K1.8	0.8871
TMEM9B-AS1	0.8891
RP11-676J15.1	0.8908
AC002454.1	0.8915
SGOL1-AS1	0.8917
AC092159.2	0.8934
CTD-3184A7.4	0.8943
RP5-1165K10.2	0.8949
RUSC1-AS1	0.8962
LINC00680	0.8973
RP4-816N1.6	0.8997
RP11-474P2.2	0.9023
CTD-2555K7.2	0.903
DICER1-AS1	0.9038
AC105760.2	0.9048
CTD-2616J11.14	0.9055
RP11-973D8.4	0.9058
RP11-57A19.2	0.9064
CTB-131K11.1	0.9065
RP1-122P22.2	0.9066
GATA3-AS1	0.9085
RP11-179B2.2	0.9085
RP11-469A15.2	0.9127
RP11-107N15.1	0.9149
IL10RB-AS1	0.9153
SNHG10	0.9154
LINC-RPIA-1	0.9162
RP11-428J1.5	0.9164
RP1-92O14.3	0.9172
AC011290.4	0.9178
RP11-532F12.5	0.9186
RP4-769N13.6	0.9199
RP11-672L10.6	0.92
SMARCA5-AS1	0.921
AC009133.20	0.9214
RP5-1056L3.1	0.9217
AC022154.7	0.9227
AP001372.2	0.9232
RP13-131K19.6	0.9233
AC093673.5	0.9245
RP11-35O15.1	0.925
RP11-485O10.3	0.9268
IPO9-AS1	0.9271
FGD5-AS1	0.9284
RP4-792G4.2	0.9289
CTD-2265O21.7	0.9292
RP11-98I9.4	0.9292
RP11-15H20.7	0.9308
ENO1-IT1	0.931
RP11-154J22.1	0.931
XXbac-BPG181M17.6	0.9321
RP11-315I20.1	0.9323
RP11-326K13.4	0.9326
RP1-199J3.7	0.935
AC092614.2	0.9356
PDCD4-AS1	0.9359
RP11-517P14.2	0.9366
CASC15	0.9368
RP11-96H19.1	0.937
MIR142	0.9371
RP11-336K24.12	0.9376
RP1-315G1.3	0.9376
CTD-3065J16.9	0.9378
RP11-572O17.1	0.9396
RP11-269F19.2	0.9406
CTA-212D2.2	0.9407
PCAT7	0.9409
CTB-129P6.4	0.9411
AC078883.4	0.9418
RP11-267M23.4	0.9418
PCBP1-AS1	0.9429
LENG8-AS1	0.9432
TEN1-CDK3	0.9435
RP11-644F5.11	0.9439
RP11-500C11.3	0.9443
RP11-386G11.10	0.9444
ZNF833P	0.9447
RP11-73E17.2	0.9448
DYNLL1-AS1	0.9459
RP11-467D6.1	0.9474
CTD-2265O21.3	0.9476
RP3-399L15.3	0.9484
RP11-15B17.1	0.9488
RP11-18H7.1	0.9491
RP11-393M11.2	0.9492
CTD-2270L9.4	0.9508
RP11-410D17.2	0.9508
RP11-254F7.4	0.9511
CTC-250I14.6	0.9512
RP11-686O6.2	0.9517
MCM3AP-AS1	0.9518
FAR1-IT1	0.952
MED14-AS1	0.9521
RP11-108L7.15	0.9523
RP11-727F15.11	0.9525
STARD7-AS1	0.9526
LINC00941	0.9527
RP11-199F11.2	0.9528
BAIAP2-AS1	0.9531
PVT1	0.9535
RN7SL1	0.9536
RP11-21J18.1	0.9536
RP11-417L19.4	0.9536
RP4-549L20.3	0.9536
SNHG15	0.9541
RP11-524F11.2	0.9543
RP11-474O21.5	0.9549
RP1-191J18.66	0.9549
CTB-11I22.1	0.9554
RP11-967K21.1	0.9554
RP5-933K21.3	0.9556
AD000090.2	0.9557
RP11-258F1.1	0.956
RP11-452K12.7	0.9561
LINC-NKAIN1-1	0.9562
RP6-24A23.3	0.9564
LINC-STIP1-3	0.9566
RP11-501C14.5	0.9566
LINC00909	0.9569
RP4-635E18.6	0.9569
RP11-574F11.3-AS1	0.9573
RP11-363J17.1	0.9574
MYCNOS	0.9577
KIF9-AS1	0.9579
AC022201.5	0.9582
LINC00649	0.9585
U3-AS1	0.9587
ACVR2B-AS1	0.9589
MIR302B	0.9589
KB-1471A8.1	0.959
AC084018.1	0.9597
RP11-758P17.3	0.9597
MKLN1-AS	0.9612
RP11-1094M14.11	0.9613
AC010761.14	0.9616
LINC00263	0.9622
ZNF518A	0.9622
EPB41L4A-AS1	0.9626
SNORA76	0.9626
TRAF3IP2-AS1	0.963
CTC-428G20.6	0.9631
RAB11B-AS1	0.9632
CTD-2651B20.6	0.9633
KCTD21-AS1	0.9636
POT1-AS1	0.9636
RP11-573D15.9	0.9636
LRP4-AS1	0.9638
AC093391.2	0.964
RP11-301O19.1	0.964
RP11-977G19.11	0.964
DNAJC3-AS1	0.9641
RP11-387D10.2	0.9641
RP11-227H4.5	0.9644
TTC28-AS1	0.9645
RP11-146F11.1	0.9648
ZSCAN16-AS1	0.9652
PAN3-AS1	0.9653
RNU11	0.9654
MIR940	0.9655
RP11-505K9.1	0.9656
AC007383.3	0.9661
RP11-152N13.5	0.9662
RP11-498B4.5	0.9662
STARD4-AS1	0.9662
RP11-295G20.2	0.9663
U47924.27	0.9666
RMRP	0.9668
C14orf169	0.9669
RP11-660L16.2	0.967
TNKS2-AS1	0.9671
RP11-10L12.4	0.9672
SNHG12	0.9675
RP11-773H22.4	0.9677
EIF3J-AS1	0.9678
WAC-AS1	0.9678
RP11-53O19.1	0.9686
UBA6-AS1	0.9686
RPL34-AS1	0.9687
LINC-NUS1-1	0.9691
UXT-AS1	0.9691
LINC-IPPK-1	0.9696
RP3-467N11.1	0.9698
RNF139-AS1	0.9705
PAXBP1-AS1	0.9706
RP11-602N24.3	0.9707
RP11-692D12.1	0.9711
CTD-2410N18.4	0.9714
RP11-141B14.1	0.9714
RP11-85K15.2	0.9714
SNHG1	0.9714
LINC-ZNF426-1	0.9715
AC062029.1	0.9718
RP4-605O3.4	0.972
TMEM161B-AS1	0.9721
AC074117.10	0.9722
CTA-445C9.14	0.9726
RP1-167A14.2	0.9726
TUCP-EIF4A3-1	0.9726
RP11-421L21.3	0.9731
RPPH1	0.9731
LINC-CLTC-1	0.9732
CTD-2203K17.1	0.9733
NFYC-AS1	0.9733
RNASEH1-AS1	0.9733
UHRF1	0.9733
AC005037.3	0.9737
ZBTB11-AS1	0.9738
CTD-2037K23.2	0.9739
RP11-110I1.12	0.9739
CASP8AP2	0.974
AC005154.6	0.9743
G3BP1-AS2	0.9744
RP11-390E23.6	0.9744
SNORA67	0.9744
RP11-319G6.1	0.975
RP4-616B8.4	0.975
LIMD1-AS1	0.9753
SNHG3	0.9753
SNHG9	0.9753
RP11-29G8.3	0.9754
RP11-611E13.2	0.9755
RP11-79P5.9	0.9757
CTD-2256P15.2	0.9758
RP3-508I15.9	0.9759
RP11-16C1.1	0.976
RP11-516C1.1	0.9762
RP11-51J9.5	0.9762
RP11-580I16.2	0.9762
LINC-TEX10-1	0.9763
LINC00476	0.9764
SRP14-AS1	0.9764
RP11-115C21.2	0.9767
TUCP-ZWINT-1	0.9768
RP11-166B2.8	0.9769
RP11-298I3.1	0.977
PXN-AS1	0.9771
SPAG5-AS1	0.9774
RAD21-AS1	0.9775
RP11-84G21.1	0.9777
CKMT2-AS1	0.9781
SEC22B	0.9782
GABPB1-AS1	0.9783
RP1-43E13.2	0.9783
STX18-AS1	0.9783
RP11-418J17.1	0.9784
LINC00338	0.9785
SPPL2B	0.9785
UBL7-AS1	0.9785
CSTF3-AS1	0.9786
RP4-717I23.3	0.9786
RP11-24C3.2	0.979
RP11-196G11.4	0.9792
RP11-267N12.3	0.9793
NCBP2-AS2	0.9796
AP000320.7	0.9798
COX10-AS1	0.98
ZFAS1	0.981
LAMTOR5-AS1	0.9816
